# Supplementary material for: Transcriptome analysis of Phoenix canariensis Chabaud in response to Rhynchophorus ferrugineus Olivier attacks
Source: Front Plant Sci. 2015 Oct 14;6:817. doi: 10.3389/fpls.2015.00817 (PMC4604324; doi:10.3389/fpls.2015.00817)
Supplement: Supplementary file 1 [file Table1.XLSX]

## Sheet: Foglio1
Table S1. Genes and primer sequences for qRT-PCR analysis.
gene	primer F	primer R	Product size	product
PDK_30s654931g003	ATCAATCACAGATGCGCAGA	TCCTTCATCCAATCCGAGAG	219 bp	alpha-amylase precursor
PDK_30s705371g005	TATAGAGGGGCTGCAATTCG	CACCATCACCACCTTCACAG	175 bp	UDP-Glycosyltransferase superfamily protein
PDK_30s888011g002	GTTATCGAGTGCAGCGTTGA	CCAAACCCGACAAGGAAGTA	233 bp	laccase 7
PDK_30s835131g001	CTTGGCTTCTCGTTTGGAAG	ACAATTCAGGAGGGCATTTG	177 bp	wrky transcription
PDK_30s883821g030	CGGTCTTCGTCAACTCCTTC	GAGTTGGAGGGCAGTGAGTC	205 bp	udp-glucose:salicylic acid glucosyltransferase
PDK_30s936891g001	TCTTGGGCATGGGTTATCTC	TGCAAGATTGAACGCAACTC	180 bp	WRKY40
PDK_30s1138471g004	GGCCACCGAATAAGACGATA	TGCAACAGTGCAACGGTAGT	203 bp	WRKY72
PDK_30s1151561g006	TGCAGACCATACCAAGGACA	TCGATGGTCTGTTTCAAGGA	223 bp	invertase
PDK_30s1173851g004	CAGCCTCAAAGAACCCACTC	TCCAAGAGCATCGTGATGAG	213 bp	auxin amidohydrolase
