# Supplementary material for: Transcriptome analysis of Phoenix canariensis Chabaud in response to Rhynchophorus ferrugineus Olivier attacks
Source: Front Plant Sci. 2015 Oct 14;6:817. doi: 10.3389/fpls.2015.00817 (PMC4604324; doi:10.3389/fpls.2015.00817)
Supplement: Supplementary file 2 [file Table2.XLSX]

## Sheet: palm_counts_results_He_S1_selec
Table S2. List of palm genes differentially regulated by RPW attacks at S1. RNA-seq data were analyzed using DESeq software. Correspondent baseMean, log2 Fold Change, p-value, padj were indicated. When present Arabidopsis correspondent ortholog was also identified.
Palm gene ID	baseMean	log2FoldChange	pvalue	padj	AGI ortholog
PDK_30s1009161g002	40.9546	2.5643	9.80266e-06	0.00790496
PDK_30s1021521g001	2471.44	2.10383	5.84223e-05	0.0246779	AT4G16260.1
PDK_30s1025931g002	402.04	2.47518	3.94334e-05	0.0205761	AT3G22600.1
PDK_30s1042241g004	1252.37	1.15036	5.24747e-05	0.0233913
PDK_30s1076321g003	167.432	2.0484	3.73069e-05	0.0200564	AT2G30490.1
PDK_30s1083611g001	368.562	1.77594	1.1548e-06	0.00170727	AT2G29120.1
PDK_30s1110641g008	55.9168	2.57515	5.61088e-05	0.0242787	AT1G74460.1
PDK_30s1114201g001	950.599	1.80866	2.05657e-09	9.12139e-06	AT5G13930.1
PDK_30s1116531g001	216.463	3.38311	2.81452e-12	2.5e-08	AT2G39420.1
PDK_30s1125611g001	961.034	-3.57043	0.000106843	0.0394897	AT4G22880.1
PDK_30s1133891g004	255.179	2.10788	2.85344e-05	0.0163299	AT4G25810.1
PDK_30s1154451g001	31.594	3.80549	2.25928e-05	0.0138214
PDK_30s1167041g003	172.427	1.75133	9.44284e-06	0.00790496	AT1G77380.1
PDK_30s1172441g005	98.9137	2.10885	6.99049e-05	0.0283875	AT5G20340.1
PDK_30s1212571g005	227.742	3.4308	5.07069e-08	0.000179918	AT2G27690.1
PDK_30s654801g009	711.377	3.39215	1.1853e-07	0.000300407	AT2G46740.1
PDK_30s65509185g003	5348.58	2.42442	1.04549e-06	0.00170727
PDK_30s6550959g005	561.615	2.68032	2.13015e-06	0.0025194	AT5G64810.1
PDK_30s6550978g001	68.8775	1.95641	2.18422e-05	0.0138214	AT5G66210.2
PDK_30s6550978g002	111.726	1.5077	2.42891e-05	0.0143637	AT2G17890.1
PDK_30s659391g001	1363.81	2.58579	1.11884e-06	0.00170727
PDK_30s661191g008	277.963	1.25022	5.13173e-05	0.0233913	AT1G32450.1
PDK_30s672051g001	381.051	1.70269	7.82203e-05	0.0308379	AT2G34930.1
PDK_30s683321g001	95.1183	-2.65163	8.83465e-08	0.000261226	AT3G45080.1
PDK_30s690511g004	64.6733	-3.85954	5.132e-06	0.00497592	AT5G07990.1
PDK_30s701761g001	147.078	1.90287	9.11519e-06	0.00790496	AT1G10360.1
PDK_30s704661g011	66.5695	2.28188	0.000100542	0.0387762	AT5G05390.1
PDK_30s723361g002	101.848	2.37349	4.11422e-05	0.0208544	AT1G68850.1
PDK_30s730761g002	40.2317	-3.67754	5.27396e-05	0.0233913	AT3G62110.1
PDK_30s740551g011	28.8586	-3.11582	5.329e-06	0.00497592	AT2G22610.1
PDK_30s747111g001	15.349	-3.97576	1.4201e-05	0.0104975	AT1G05260.1
PDK_30s749921g002	154.805	-1.92912	1.8152e-05	0.012418	AT4G36920.1
PDK_30s764661g001	268.642	1.43338	0.000103561	0.0390908	AT5G66210.2
PDK_30s766131g001	210.194	3.0351	2.07396e-07	0.000459927	AT5G05600.1
PDK_30s776781g004	59.1969	-4.13271	1.50632e-06	0.00190883	AT2G18650.1
PDK_30s811911g002	9941.37	1.8316	3.99156e-06	0.00442589	AT2G17860.1
PDK_30s936891g001	289.481	2.77504	0.000387965	0.0487069	AT1G80840.1
PDK_30s816051g002	161.285	1.65959	1.85443e-05	0.012418	AT4G10490.1
PDK_30s1173851g004	245.969	3.41299	0.000657835	0.049239	AT1G51760.1
PDK_30s825471g001	123.754	2.96019	1.33736e-06	0.00182509	AT2G30490.1
PDK_30s829431g001	142.02	2.20999	7.04047e-05	0.0283875	AT1G07900.1
PDK_30s848581g001	59.9782	2.35843	3.65869e-05	0.0200564	AT5G41040.1
PDK_30s853081g001	108.841	2.00029	0.000119777	0.0408647	AT1G10360.1
PDK_30s853601g001	308.614	1.51975	0.000110654	0.0400634	AT5G54650.1
PDK_30s861931g001	44.3038	3.14547	4.837e-06	0.00497592	AT1G53820.1
PDK_30s883021g002	743.47	1.19939	0.000144571	0.0483932	AT5G50080.1
PDK_30s888011g002	34.6288	2.94673	1.25934e-05	0.00971391	AT3G09220.1
PDK_30s888971g002	427.445	1.60949	9.19351e-07	0.00170727	AT2G45910.1
PDK_30s890381g001	279.8	1.54121	1.8899e-05	0.012418	AT2G29110.1
PDK_30s898951g001	75.1376	1.64097	4.96424e-05	0.0233913	AT1G53040.1
PDK_30s909241g001	91.3004	-7.54021	8.5093e-23	1.50964e-18	AT1G78420.1
PDK_30s942051g002	505.317	1.79366	0.000117568	0.0408647	AT1G77450.1
PDK_30s948831g002	112.832	1.62098	4.61548e-05	0.0227454	AT1G18670.1
PDK_30s961221g006	678.626	-3.27663	9.20733e-12	5.44491e-08	AT2G37730.1

## Sheet: Foglio1
								0
AT4G16260.1	Symbols:	Glycosyl hydrolase superfamily protein	chr4:9200180-9201441 REVERSE LENGTH=344					0
AT3G22600.1	Symbols:	Bifunctional inhibitor/lipid-transfer protein/seed storage 2S albumin superfamily protein	chr3:8006711-8007397 REVERSE LENGTH=170					0
								0
AT2G30490.1	Symbols: ATC4H C4H CYP73A5 REF3	cinnamate-4-hydroxylase	chr2:12993861-12995683 REVERSE LENGTH=505					0
AT2G29120.1	Symbols: ATGLR2.7 GLR2.7	glutamate receptor 2.7	chr2:12511479-12515893 REVERSE LENGTH=952					0
AT1G74460.1	Symbols:	GDSL-like Lipase/Acylhydrolase superfamily protein	chr1:27988150-27989765 REVERSE LENGTH=366					0
AT5G13930.1	Symbols: CHS TT4 ATCHS	Chalcone and stilbene synthase family protein	chr5:4488762-4490035 FORWARD LENGTH=395					0
AT2G39420.1	Symbols:	alpha/beta-Hydrolases superfamily protein	chr2:16460442-16462872 FORWARD LENGTH=317					0
AT4G22880.1	Symbols: LDOX TDS4 TT18 ANS	leucoanthocyanidin dioxygenase	chr4:12004905-12006059 REVERSE LENGTH=356					0
AT4G25810.1	Symbols: XTR6 XTH23	xyloglucan endotransglycosylase 6	chr4:13128694-13129715 FORWARD LENGTH=286					0
								0
AT1G77380.1	Symbols: AAP3 ATAAP3	amino acid permease 3	chr1:29075201-29077252 REVERSE LENGTH=476					0
AT5G20340.1	Symbols: BG5	beta-1 3-glucanase 5	chr5:6874787-6875851 FORWARD LENGTH=354					0
AT2G27690.1	Symbols: CYP94C1	cytochrome P450 family 94 subfamily C polypeptide 1	chr2:11809373-11810860 FORWARD LENGTH=495					0
AT2G46740.1	Symbols:	D-arabinono-1 4-lactone oxidase family protein	chr2:19205182-19207455 REVERSE LENGTH=590					0
								0
AT5G64810.1	Symbols: WRKY51 ATWRKY51	WRKY DNA-binding protein 51	chr5:25908415-25909687 FORWARD LENGTH=194					0
AT5G66210.2	Symbols: CPK28	calcium-dependent protein kinase 28	chr5:26456681-26459434 REVERSE LENGTH=523					0
AT2G17890.1	Symbols: CPK16	calcium-dependent protein kinase 16	chr2:7769885-7772627 REVERSE LENGTH=571					0
								0
AT1G32450.1	Symbols: NRT1.5	nitrate transporter 1.5	chr1:11715337-11719807 REVERSE LENGTH=614					0
AT2G34930.1	Symbols:	disease resistance family protein / LRR family protein	chr2:14737169-14739886 REVERSE LENGTH=905					0
AT3G45080.1	Symbols:	P-loop containing nucleoside triphosphate hydrolases superfamily protein	chr3:16488716-16489705 REVERSE LENGTH=329					0
AT5G07990.1	Symbols: TT7 CYP75B1 D501	Cytochrome P450 superfamily protein	chr5:2560437-2562859 FORWARD LENGTH=513					0
AT1G10360.1	Symbols: ATGSTU18 GST29 GSTU18	glutathione S-transferase TAU 18	chr1:3395738-3396806 REVERSE LENGTH=227					0
AT5G05390.1	Symbols: LAC12	laccase 12	chr5:1594753-1597042 FORWARD LENGTH=565					0
AT1G68850.1	Symbols:	Peroxidase superfamily protein	chr1:25883806-25885177 REVERSE LENGTH=336					0
AT3G62110.1	Symbols:	Pectin lyase-like superfamily protein	chr3:22997313-22999503 REVERSE LENGTH=471					0
AT2G22610.1	Symbols:	Di-glucose binding protein with Kinesin motor domain	chr2:9599550-9604626 FORWARD LENGTH=1083					0
AT1G05260.1	Symbols: RCI3 RCI3A	Peroxidase superfamily protein	chr1:1529827-1531271 FORWARD LENGTH=326					0
AT4G36920.1	Symbols: AP2 FLO2 FL1	Integrase-type DNA-binding superfamily protein	chr4:17400998-17403140 FORWARD LENGTH=432					0
AT5G66210.2	Symbols: CPK28	calcium-dependent protein kinase 28	chr5:26456681-26459434 REVERSE LENGTH=523					0
AT5G05600.1	Symbols:	2-oxoglutarate (2OG) and Fe(II)-dependent oxygenase superfamily protein	chr5:1672266-1674602 FORWARD LENGTH=371					0
AT2G18650.1	Symbols: MEE16	RING/U-box superfamily protein	chr2:8086860-8088131 REVERSE LENGTH=423					0
AT2G17860.1	Symbols:	Pathogenesis-related thaumatin superfamily protein	chr2:7762257-7763018 REVERSE LENGTH=253					0
AT4G10490.1	Symbols:	2-oxoglutarate (2OG) and Fe(II)-dependent oxygenase superfamily protein	chr4:6483900-6485179 FORWARD LENGTH=348					0
AT2G30490.1	Symbols: ATC4H C4H CYP73A5 REF3	cinnamate-4-hydroxylase	chr2:12993861-12995683 REVERSE LENGTH=505					0
AT1G07900.1	Symbols: LBD1	LOB domain-containing protein 1	chr1:2442624-2443631 FORWARD LENGTH=190					0
AT5G41040.1	Symbols:	HXXXD-type acyl-transferase family protein	chr5:16431448-16433086 FORWARD LENGTH=457					0
AT1G10360.1	Symbols: ATGSTU18 GST29 GSTU18	glutathione S-transferase TAU 18	chr1:3395738-3396806 REVERSE LENGTH=227					0
AT5G54650.1	Symbols: Fh5 ATFH5	formin homology5	chr5:22197856-22201649 REVERSE LENGTH=900					0
AT1G53820.1	Symbols:	RING/U-box superfamily protein	chr1:20091491-20092423 FORWARD LENGTH=310					0
AT5G50080.1	Symbols: ERF110	ethylene response factor 110	chr5:20365948-20366835 FORWARD LENGTH=220					0
AT3G09220.1	Symbols: LAC7	laccase 7	chr3:2827434-2830477 REVERSE LENGTH=567					0
AT2G45910.1	Symbols:	U-box domain-containing protein kinase family protein	chr2:18894520-18898212 FORWARD LENGTH=834					0
AT2G29110.1	Symbols: ATGLR2.8 GLR2.8	glutamate receptor 2.8	chr2:12506880-12510552 REVERSE LENGTH=947					0
AT1G53040.1	Symbols:	Protein of unknown function (DUF616)	chr1:19764567-19766870 REVERSE LENGTH=540					0
AT1G78420.1	Symbols:	RING/U-box superfamily protein	chr1:29505278-29507272 FORWARD LENGTH=401					0
AT1G77450.1	Symbols: anac032 NAC032	NAC domain containing protein 32	chr1:29100029-29100981 FORWARD LENGTH=253					0
AT1G18670.1	Symbols: IBS1	Protein kinase superfamily protein	chr1:6427242-6430696 REVERSE LENGTH=709					0
AT2G37730.1	Symbols:	Protein of unknown function (DUF604)	chr2:15822186-15824538 REVERSE LENGTH=532					0
								0

## Sheet: Foglio2
ID	log2FoldChange
At1g05260.1	-3.97576
At1g07900.1	2.20999
At1g10360.1	1.90287
At1g10360.1	2.00029
At1g18670.1	1.62098
At1g32450.1	1.25022
At1g53040.1	1.64097
At1g53820.1	3.14547
At1g68850.1	2.37349
At1g74460.1	2.57515
At1g77380.1	1.75133
At1g77450.1	1.79366
At1g78420.1	-7.54021
At2g17860.1	1.8316
At2g17890.1	1.5077
At2g18650.1	-4.13271
At2g22610.1	-3.11582
At2g27690.1	3.4308
At2g29110.1	1.54121
At2g29120.1	1.77594
At2g30490.1	2.0484
At2g30490.1	2.96019
At2g34930.1	1.70269
At2g37730.1	-3.27663
At2g39420.1	3.38311
At2g45910.1	1.60949
At2g46740.1	3.39215
At3g09220.1	2.94673
At3g22600.1	2.47518
At3g45080.1	-2.65163
At3g62110.1	-3.67754
At4g10490.1	1.65959
At4g16260.1	2.10383
At4g22880.1	-3.57043
At4g25810.1	2.10788
At4g36920.1	-1.92912
At5g05390.1	2.28188
At5g05600.1	3.0351
At5g07990.1	-3.85954
At5g13930.1	1.80866
At5g20340.1	2.10885
At5g41040.1	2.35843
At5g50080.1	1.19939
At5g54650.1	1.51975
At5g64810.1	2.68032
At5g66210.2	1.95641
At5g66210.2	1.43338
