# Supplementary material for: Transcriptome analysis of Phoenix canariensis Chabaud in response to Rhynchophorus ferrugineus Olivier attacks
Source: Front Plant Sci. 2015 Oct 14;6:817. doi: 10.3389/fpls.2015.00817 (PMC4604324; doi:10.3389/fpls.2015.00817)
Supplement: Supplementary file 3 [file Table3.XLSX]

## Sheet: palm_counts_results_He_S2_selec
Table S3. List of palm genes differentially regulated by RPW attacks at S2. RNA-seq data were analyzed using DESeq software. Correspondent baseMean, log2 Fold Change, p-value, padj were indicated. When present Arabidopsis correspondent ortholog was also identified.
Palm gene ID	baseMean	log2FoldChange	pvalue	padj	AGI ortholog
PDK_30s1000121g002	6.48066	-2.42866	0.00671977	0.0350921	AT3G16730.1
PDK_30s1000201g003	122.783	-0.948591	0.00599702	0.0321201	AT4G18240.1
PDK_30s1000201g004	109.329	1.09238	0.00310729	0.0190413	AT3G44590.2
PDK_30s1000301g001	29.8892	-1.74796	0.00102555	0.00799288	AT4G24580.1
PDK_30s1000321g001	178.319	-3.63556	8.39841e-11	3.83935e-09	AT5G24740.1
PDK_30s1000851g001	116.235	2.65997	1.25886e-13	8.14968e-12	AT4G02780.1
PDK_30s1001261g002	1253.97	5.77319	2.20567e-27	4.02414e-25	AT3G54040.1
PDK_30s1001301g001	533.148	-1.05661	5.54391e-05	0.000721535	AT1G15440.1
PDK_30s1001351g001	210.51	1.26416	0.00253488	0.0162532	AT4G36860.1
PDK_30s1002061g005	454.045	1.72393	6.81908e-08	1.94117e-06	AT1G65930.1
PDK_30s1002191g002	2513.95	1.20495	0.0090421	0.0440237	AT2G22240.1
PDK_30s1002501g002	2313.21	0.838355	0.000204803	0.00214983	AT3G06483.1
PDK_30s1002601g002	370.416	1.43755	1.75112e-07	4.59389e-06	AT1G27530.1
PDK_30s1002811g007	1137.87	4.21411	5.82702e-11	2.75159e-09	AT1G65690.1
PDK_30s1002811g009	637.911	1.64039	5e-09	1.76438e-07	AT3G05070.1
PDK_30s1002811g012	441.724	1.36578	0.00176087	0.0122111	AT3G19990.1
PDK_30s1002831g001	650.413	0.807105	0.00151697	0.0108574	AT2G36060.2
PDK_30s1003121g001	414.819	-0.969591	0.00788866	0.0396985	AT1G61010.1
PDK_30s1003281g001	653.178	3.23483	3.21715e-17	2.93477e-15	AT5G43060.1
PDK_30s1003381g001	87.0289	-2.55842	0.000132417	0.00149465	AT2G22530.1
PDK_30s1003481g001	192.412	-3.06207	9.04443e-06	0.000150907	AT4G25490.1
PDK_30s1003481g006	108.062	1.39646	0.000383828	0.00362838	AT4G25440.1
PDK_30s1003941g002	945.937	0.681862	0.00308622	0.0189295	AT5G67320.1
PDK_30s1004071g001	91.5249	-1.10073	0.00393701	0.0230677	AT1G67840.1
PDK_30s1004261g001	193.02	1.4116	8.60775e-05	0.0010438	AT3G03990.1
PDK_30s1004491g001	156.995	1.28457	0.000599682	0.00522126	AT2G16430.2
PDK_30s1004721g003	695.189	0.814699	0.00571093	0.0309179	AT1G56450.1
PDK_30s1004901g002	80.2035	6.75311	2.90852e-20	3.35466e-18	AT5G22850.1
PDK_30s1004981g001	31.346	6.15139	3.75241e-13	2.31714e-11	AT2G03220.1
PDK_30s1005041g002	352.237	0.763202	0.0076142	0.0386272	AT1G03530.1
PDK_30s1005041g003	12.6904	1.99874	0.00591044	0.0317322	AT1G11190.1
PDK_30s1005531g001	1397.58	4.68171	5.09576e-63	4.26112e-60	AT1G80660.1
PDK_30s1005581g001	164.653	-1.40867	0.000387504	0.00366044	NA
PDK_30s1005931g002	67.8117	-2.43435	3.18231e-05	0.000450075	AT3G50950.2
PDK_30s1006001g001	107.114	1.89051	1.94244e-05	0.00029396	AT2G38480.1
PDK_30s1006011g001	536.814	2.17683	4.57494e-05	0.000612576	AT2G28080.1
PDK_30s1006041g003	321.193	-1.23844	0.0002264	0.00233126	AT4G38760.1
PDK_30s1006041g004	72.6255	-2.33475	4.10939e-05	0.000560648	AT4G38760.1
PDK_30s1006041g005	46.6872	-2.44242	0.00083171	0.00677418	AT4G38760.1
PDK_30s1006131g001	4161.41	0.651014	0.00148666	0.010713	AT5G62670.1
PDK_30s1006241g004	283.601	0.768067	0.00708811	0.0365096	AT5G08139.1
PDK_30s1006531g002	287.345	1.90878	6.67227e-11	3.10686e-09	AT5G56350.1
PDK_30s1006531g006	592.872	1.04287	0.00132531	0.00980288	AT4G26410.1
PDK_30s1006711g001	43.1858	-1.69151	0.00610172	0.0325593	AT5G16860.1
PDK_30s1007221g009	114.262	2.55146	9.88321e-08	2.74338e-06	AT1G21360.1
PDK_30s1007221g013	1438.48	0.809716	0.00669048	0.0349847	AT2G05830.1
PDK_30s1007231g003	221.209	-1.97896	8.73892e-05	0.00105651	AT3G08960.1
PDK_30s1007231g006	251.995	0.803925	0.00483695	0.0271438	NA
PDK_30s1007391g001	624.486	1.33202	1.85706e-06	3.73814e-05	AT5G28770.2
PDK_30s1007511g005	58.8542	-1.36218	0.00768581	0.0388726	AT1G12775.1
PDK_30s1007681g001	14.1987	4.83003	6.4152e-08	1.83924e-06	NA
PDK_30s1007931g001	44748.3	-0.753782	0.00692039	0.0359062	AT2G26080.1
PDK_30s1008061g003	172.232	2.02085	9.64679e-05	0.00114965	AT3G01930.2
PDK_30s1008901g001	106.919	-1.42034	0.00989283	0.04726	AT1G15460.1
PDK_30s1009101g001	624.326	0.918351	0.000106535	0.00124886	AT3G09740.1
PDK_30s1009161g002	40.9546	3.40398	2.86769e-09	1.05794e-07	NA
PDK_30s1009311g003	23.8842	-2.28641	0.00326023	0.0197835	AT1G30570.1
PDK_30s1009541g001	296.679	-1.49792	2.01904e-05	0.000303749	AT4G01860.1
PDK_30s1009901g002	41.3107	1.6006	0.00136862	0.0100537	AT2G33620.1
PDK_30s1010061g001	22.9194	2.67107	0.00269072	0.0170347	AT2G32990.1
PDK_30s1010061g002	18.5294	3.52086	8.46127e-06	0.000142272	AT2G32990.1
PDK_30s1010071g001	2013.05	1.01661	0.00149002	0.0107219	AT1G55850.1
PDK_30s1010461g001	52.3143	-1.91284	0.0041676	0.0241306	AT1G12420.1
PDK_30s1010471g001	9.72863	4.44354	1.29986e-06	2.71739e-05	AT1G11925.1
PDK_30s1010751g001	91.0384	1.46532	4.08208e-05	0.000557681	AT4G27745.1
PDK_30s1010761g003	360.912	0.881612	0.00530697	0.0291796	AT2G33610.1
PDK_30s1010811g001	468.822	-2.27604	0.000100758	0.00119088	AT1G02260.1
PDK_30s1011071g001	1482.5	1.45192	8.80855e-06	0.000147438	AT3G22750.1
PDK_30s1011171g001	264.895	1.5969	1.52773e-06	3.13134e-05	AT4G12130.1
PDK_30s1011171g002	98.0082	1.47573	5.31624e-05	0.000696876	AT2G13620.1
PDK_30s1011171g003	1686.56	0.927251	0.00140088	0.0102644	AT4G22740.1
PDK_30s1011221g001	1140.97	-1.35322	1.59557e-05	0.000248229	AT3G22830.1
PDK_30s1011641g001	55.0297	-1.31895	0.00317242	0.0193635	AT1G79150.1
PDK_30s1011721g001	199.652	-1.58679	0.00649906	0.0341171	AT2G13370.1
PDK_30s1012091g001	423.748	2.04819	9.12237e-12	4.83052e-10	AT2G32560.1
PDK_30s1012411g001	757.767	1.24249	0.000240693	0.00246076	AT4G23990.1
PDK_30s1012611g005	243.042	1.41827	3.06413e-05	0.000435202	AT3G46640.3
PDK_30s1012891g002	1322.86	-1.46273	0.000138568	0.00155185	AT1G05150.1
PDK_30s1012891g003	706.31	0.852524	0.00406895	0.0236352	AT1G45976.1
PDK_30s1013071g001	3411.84	-0.845134	0.00716535	0.0367496	AT5G08720.1
PDK_30s1013071g002	274.584	0.788491	0.00853755	0.0421501	AT4G08320.2
PDK_30s1013241g005	4660.52	4.79152	1.12133e-39	4.01857e-37	AT2G39800.1
PDK_30s1013541g001	746.021	-1.5952	5.64684e-07	1.29962e-05	AT3G45780.1
PDK_30s1013961g001	500.529	0.917828	0.00436942	0.0249686	AT1G19910.1
PDK_30s1014041g001	149.006	-0.889445	0.00359677	0.0215152	AT5G56250.2
PDK_30s1014151g001	85.2159	2.47124	4.963e-06	8.83003e-05	AT1G50310.1
PDK_30s1014831g004	1338.91	2.27645	2.57109e-22	3.3506e-20	AT5G65110.1
PDK_30s1014831g008	460.866	3.55501	4.70013e-22	5.97006e-20	AT4G39780.1
PDK_30s1014961g001	543.957	3.76618	2.46438e-17	2.2687e-15	AT3G12490.2
PDK_30s1015011g001	232.842	3.61504	1.54395e-25	2.60382e-23	AT4G24220.1
PDK_30s1015391g003	161.801	2.05471	6.90282e-05	0.000864748	AT4G27290.1
PDK_30s1015741g003	171.528	-1.76091	0.00269713	0.0170645	AT3G17840.1
PDK_30s1016001g005	3.60312	2.90567	0.00219025	0.0144963	AT2G45220.1
PDK_30s1016001g006	29.2781	4.4543	7.14604e-09	2.44734e-07	AT1G62710.1
PDK_30s1016001g007	176.971	-0.847224	0.00418946	0.0242022	AT3G60720.1
PDK_30s1016061g002	1353.95	1.17377	4.02617e-06	7.32375e-05	AT4G34720.1
PDK_30s1016831g001	238.125	0.725871	0.00682246	0.0354924	AT5G57460.1
PDK_30s1016901g001	25.1793	1.73695	0.00425817	0.0245144	AT5G47560.1
PDK_30s1017131g001	157.522	2.47758	5.36768e-12	2.95134e-10	AT5G67230.1
PDK_30s1017251g001	384.328	-2.29919	5.0671e-07	1.17972e-05	AT2G46530.3
PDK_30s1017301g001	71.0256	-1.42201	0.0013784	0.0101145	AT5G13690.1
PDK_30s1017421g001	801.552	-1.63337	1.21292e-07	3.32542e-06	AT3G14470.1
PDK_30s1017551g001	15.1062	2.79415	0.000215316	0.00223548	AT4G23630.1
PDK_30s1017651g002	137.327	-1.97807	0.000176654	0.0019059	AT4G08850.1
PDK_30s1017891g001	9.88791	-2.41839	0.00639214	0.0337491	AT3G02930.1
PDK_30s1018461g001	1067.28	0.898452	0.000774744	0.00641698	AT4G04210.1
PDK_30s1018561g001	66.1016	-1.60168	0.000103924	0.00122469	AT5G26570.1
PDK_30s1018641g002	2027.08	-0.812151	0.00162937	0.0115181	AT3G50670.1
PDK_30s1019121g001	22.9363	1.74735	0.00367176	0.0218271	AT5G08710.1
PDK_30s1019381g001	1270.69	0.651043	0.00429122	0.0246481	AT1G32230.1
PDK_30s1019541g002	201.163	0.793997	0.00740818	0.0377539	AT5G56940.1
PDK_30s1019541g004	705.063	1.60201	4.27238e-07	1.01231e-05	AT4G29960.1
PDK_30s1019801g002	39.2004	-1.82406	0.00453958	0.0257722	AT3G14470.1
PDK_30s1020161g001	162.478	3.38607	2.09609e-09	7.86289e-08	NA
PDK_30s1021051g001	61.3812	1.91912	3.16308e-05	0.000447988	AT2G43240.1
PDK_30s1021521g001	2471.44	8.83946	4.23767e-67	4.25228e-64	AT4G16260.1
PDK_30s1022051g001	96.0159	-1.4619	0.00147942	0.0106724	AT3G55400.1
PDK_30s1023521g001	900.319	-2.68929	1.02119e-05	0.000167437	AT4G25810.1
PDK_30s1023521g004	62.6702	-2.96262	2.07692e-07	5.35068e-06	AT1G33410.1
PDK_30s1023641g001	253.101	-1.17083	0.00189664	0.0129424	AT3G22330.1
PDK_30s1024001g001	208.926	3.55197	1.18968e-19	1.3191e-17	AT2G23790.1
PDK_30s1024291g001	42.5367	-1.99952	0.0020516	0.0137291	AT2G04305.1
PDK_30s1024561g003	558.73	1.16534	0.00174684	0.0121431	AT4G39850.3
PDK_30s1024561g005	462.09	0.949023	0.00103894	0.00807847	AT1G36370.1
PDK_30s1024561g007	651.035	1.35676	1.79998e-05	0.000276176	AT5G49940.1
PDK_30s1024561g015	746.536	0.777976	0.00268208	0.0169907	AT1G34320.1
PDK_30s1024991g001	89.032	1.1829	0.0029462	0.0182604	AT4G13630.1
PDK_30s1025091g001	89.3724	-1.50787	0.00179089	0.012368	AT5G56680.1
PDK_30s1025271g001	31.3498	2.18343	4.54668e-05	0.000609535	AT1G24620.1
PDK_30s1025361g001	308.682	1.14352	9.60889e-05	0.00114608	AT2G40410.2
PDK_30s1025591g001	188.941	0.999279	0.00567719	0.0307531	AT4G04210.1
PDK_30s1025681g005	96.2847	1.14201	0.00775161	0.0391167	AT4G10100.1
PDK_30s1025841g001	1713.33	1.26582	7.56792e-05	0.000935225	AT2G46080.1
PDK_30s1025841g004	820.523	-0.665792	0.00666417	0.0348653	AT1G64950.1
PDK_30s1025861g002	624.66	-1.99791	2.7461e-05	0.000396201	AT2G24300.2
PDK_30s1025931g002	402.04	5.28846	9.85301e-19	1.03529e-16	AT3G22600.1
PDK_30s1026001g001	68.0119	-1.98924	0.00591079	0.0317322	NA
PDK_30s1026701g004	535.039	1.05161	0.000341967	0.00330744	AT4G39910.1
PDK_30s1026961g001	299.874	1.51428	8.57567e-08	2.40035e-06	NA
PDK_30s1027241g001	173.541	3.88665	1.47839e-26	2.64909e-24	AT5G14470.1
PDK_30s1027491g002	121.118	-1.18881	0.00146336	0.0106137	AT5G06970.1
PDK_30s1027491g003	30.659	-1.81445	0.00388512	0.0228524	AT5G06970.1
PDK_30s1027701g006	555.031	-1.11698	0.00469191	0.0264872	AT5G23110.1
PDK_30s1027821g002	8644.58	-0.703418	0.00148797	0.0107148	AT4G01050.1
PDK_30s1027881g001	1673.51	0.90183	0.00019405	0.0020622	AT3G24170.1
PDK_30s1027881g005	11.2751	2.43472	0.00344429	0.0207267	AT3G07090.1
PDK_30s1028091g001	905.378	-2.04586	0.00145534	0.0105636	AT1G27680.1
PDK_30s1028201g002	7.96768	-2.6585	0.00239403	0.015574	AT4G32180.1
PDK_30s1028201g011	816.999	-1.8951	0.000996527	0.00780917	AT1G50030.1
PDK_30s1028201g012	264.513	-2.50301	7.12033e-05	0.000885784	AT1G50030.1
PDK_30s1028201g013	390.473	-1.99324	3.82295e-11	1.87586e-09	AT1G27910.1
PDK_30s1028391g001	415.687	2.87074	3.03842e-18	3.04891e-16	AT1G46264.1
PDK_30s1028501g002	221.521	-1.69931	1.23046e-05	0.000198347	AT3G03710.1
PDK_30s1028501g003	660.527	-1.21207	6.31394e-07	1.42857e-05	AT3G03710.1
PDK_30s1028551g005	2692.94	2.19096	1.11296e-17	1.06362e-15	AT3G53990.1
PDK_30s1028561g002	310.981	-1.40168	0.00364247	0.0216852	AT1G77800.1
PDK_30s1029781g001	25.0175	-1.75028	0.00669285	0.034988	AT3G62830.1
PDK_30s1030041g001	239.256	0.916652	0.00808099	0.0404735	NA
PDK_30s1030131g001	15.1276	2.5536	0.000561539	0.00493412	AT1G20080.1
PDK_30s1030181g007	1931.63	1.78943	7.38705e-14	4.94169e-12	AT2G37150.3
PDK_30s1030181g008	155.881	1.61481	5.49615e-06	9.66716e-05	AT3G45260.1
PDK_30s1030181g009	254.406	1.645	1.37372e-06	2.85394e-05	AT3G20060.1
PDK_30s1030471g006	226.528	0.744199	0.00940624	0.0454658	AT4G22000.1
PDK_30s1030681g001	1076.93	-0.883966	0.00118274	0.0089639	AT2G28315.1
PDK_30s1030801g002	368.095	0.912789	0.000578007	0.00505668	AT2G18860.1
PDK_30s1031661g001	277.258	1.23008	0.000917619	0.00733162	AT4G02080.1
PDK_30s1032161g002	37.7846	1.56997	0.00517695	0.028661	AT1G78300.1
PDK_30s1032301g001	356.731	1.55281	4.14728e-07	9.92179e-06	AT3G02700.1
PDK_30s1032531g001	4.88254	3.19199	0.000778278	0.00643298	AT1G54870.1
PDK_30s1032721g001	170.536	-1.72916	4.35624e-08	1.301e-06	AT3G04750.1
PDK_30s1032791g003	224.233	-1.34287	0.00264579	0.0168093	AT1G49040.1
PDK_30s1033171g001	119.318	-1.04952	0.00265436	0.0168471	AT3G45100.1
PDK_30s1033721g002	313.294	1.021	0.00117087	0.0088964	AT3G05000.1
PDK_30s1033991g001	20.2703	3.62468	1.1413e-06	2.43927e-05	AT1G04110.1
PDK_30s1034031g001	1804.67	2.94443	1.22662e-15	9.88632e-14	AT5G09220.1
PDK_30s1034411g001	628.368	-1.8421	1.78659e-14	1.24931e-12	AT2G46915.1
PDK_30s1034411g002	26.6834	3.32713	1.17869e-07	3.24042e-06	AT5G24600.1
PDK_30s1034831g001	498.111	-1.56019	0.000107413	0.00125695	AT1G10490.1
PDK_30s1034831g005	88.5	-1.21385	0.00146847	0.0106382	AT4G14820.1
PDK_30s1034981g002	20.1773	2.94921	5.36865e-05	0.000702827	AT1G27870.1
PDK_30s1034981g005	7.33103	-2.72381	0.00364957	0.0217145	AT2G26910.1
PDK_30s1035821g001	470.979	1.06324	0.00475617	0.0267821	AT4G37790.1
PDK_30s1035941g001	358.192	-1.2107	0.00107396	0.00830571	AT5G52060.1
PDK_30s1036051g001	337.746	4.50668	2.8569e-42	1.1467e-39	AT1G59960.1
PDK_30s1036151g001	1170.98	-0.966712	0.000140521	0.0015711	AT3G10650.1
PDK_30s1036201g001	8.14458	3.60623	8.07516e-05	0.00099059	AT4G33680.1
PDK_30s1036201g002	188.684	3.13179	0.000984113	0.00773606	AT4G33680.1
PDK_30s1036201g003	134.449	-2.29857	8.6818e-07	1.90213e-05	AT1G22060.1
PDK_30s1036271g001	569.508	2.74282	2.11081e-08	6.62941e-07	AT5G19440.1
PDK_30s1036291g003	387.673	0.843354	0.00881852	0.0432394	AT1G21610.3
PDK_30s1036301g001	18.0057	2.10212	0.00680667	0.0354445	NA
PDK_30s1036581g001	166.154	5.04299	2.76111e-23	3.79539e-21	NA
PDK_30s1036591g002	966.093	-1.26482	4.18808e-06	7.57368e-05	AT4G30990.2
PDK_30s1036661g004	1035.16	-1.04178	0.000305271	0.00301204	AT1G04080.3
PDK_30s1037231g001	1092.85	-1.26112	3.2113e-08	9.80936e-07	AT4G12750.1
PDK_30s1037321g003	489.4	1.9321	1.1e-08	3.67592e-07	AT2G15570.2
PDK_30s1037321g005	254.94	-2.53396	2.54927e-06	4.8818e-05	AT1G45688.1
PDK_30s1037321g006	229.257	1.89445	2.81879e-05	0.000404362	AT1G49740.1
PDK_30s1037321g007	1571.32	1.08991	3.18796e-05	0.000450558	AT5G52650.1
PDK_30s1037571g002	620.683	1.29984	4.62236e-05	0.000617617	AT4G25680.1
PDK_30s1037591g005	149.636	-1.33109	0.0106102	0.0497749	AT5G56250.2
PDK_30s1037941g001	101.405	-1.36668	0.000146401	0.00162711	AT5G45610.1
PDK_30s1038011g001	1165.61	-0.958807	0.00226648	0.0149134	AT1G09530.1
PDK_30s1038161g002	20.9282	-2.74606	0.00288893	0.0179721	AT1G09540.1
PDK_30s1038271g001	77.4798	-1.32283	0.00343282	0.0206638	AT3G49000.1
PDK_30s1038311g001	233.618	2.86689	7.18964e-19	7.59415e-17	AT3G43790.3
PDK_30s1038451g001	388.92	-1.44142	2.73929e-05	0.000395502	AT3G14470.1
PDK_30s1038491g001	220.879	1.97103	5.87551e-12	3.21296e-10	AT4G11680.1
PDK_30s1038511g001	574.743	-1.62912	2.92532e-09	1.07722e-07	AT5G27270.1
PDK_30s1038511g002	30.6679	-1.92983	0.0055926	0.0304228	AT5G27270.1
PDK_30s1038571g001	135.172	-0.979321	0.00489863	0.0274175	AT5G20410.1
PDK_30s1038851g001	105.014	1.61531	0.000105736	0.00124022	AT1G10370.1
PDK_30s1039241g003	1336.8	0.725518	0.00125227	0.00939176	AT4G34450.1
PDK_30s1039361g001	113.908	-2.3943	9.4241e-05	0.00112713	AT3G08850.1
PDK_30s1039541g001	15.9297	-2.19672	0.00900752	0.0438943	AT4G32300.1
PDK_30s1040041g001	70.0479	-1.62286	3.31855e-05	0.000467368	AT4G21510.1
PDK_30s1040381g001	3.86921	2.84286	0.0027636	0.0173919	NA
PDK_30s1040481g001	12.1185	4.57064	2.34134e-07	5.94036e-06	AT3G53150.1
PDK_30s1040691g001	108.092	4.13198	1.95e-07	5.0553e-06	AT3G07130.1
PDK_30s1040821g001	212.372	2.43667	3.74674e-06	6.87325e-05	AT5G20250.4
PDK_30s1041341g001	392.035	1.07675	0.0014554	0.0105636	AT1G08470.1
PDK_30s1041511g002	92.6701	-1.83014	7.53056e-05	0.00093193	AT5G16000.1
PDK_30s1041771g001	91.964	-1.78422	0.000943525	0.00747556	AT2G26780.1
PDK_30s1041771g002	123.891	-1.34245	0.00148877	0.0107167	AT2G26780.1
PDK_30s1041811g003	54.5797	-1.45958	0.00134013	0.00989519	AT1G43980.1
PDK_30s1041811g009	646.401	-1.24497	4.13189e-06	7.48402e-05	AT4G09630.1
PDK_30s1041821g003	113.019	1.57058	2.36746e-05	0.000348332	AT5G46800.1
PDK_30s1041821g005	757.663	-1.72967	0.00149758	0.0107531	AT2G36850.1
PDK_30s1041871g002	84.7129	-1.77085	0.00114798	0.00876665	AT5G40480.1
PDK_30s1042021g004	586.289	-1.62856	0.000149557	0.00165552	AT3G17510.1
PDK_30s1042171g001	77.2962	1.15667	0.00630171	0.0333515	AT1G01230.1
PDK_30s1042181g001	330.001	0.759825	0.00525021	0.0289548	AT3G44150.1
PDK_30s1042241g001	24.9841	1.84996	0.00547924	0.0299627	AT2G27990.1
PDK_30s1042241g004	1252.37	3.27407	4.47446e-31	1.10862e-28	NA
PDK_30s1042271g001	181.129	-1.52164	0.00578221	0.0311944	AT5G22450.1
PDK_30s1042271g003	30.549	1.85978	0.000779183	0.00643722	AT1G08320.1
PDK_30s1042271g010	162.57	2.14333	5.56022e-09	1.94744e-07	AT3G10120.1
PDK_30s1042271g013	271.924	0.944217	0.00123852	0.00932591	AT4G34555.1
PDK_30s1042471g005	529.786	0.912625	0.000212042	0.00220393	AT4G08455.1
PDK_30s1042471g007	51.9738	-1.71449	0.000215803	0.00223937	AT3G17450.1
PDK_30s1042471g011	4200.32	2.17079	6.89511e-07	1.55057e-05	AT1G01720.1
PDK_30s1042771g003	716.327	-1.54849	0.000182496	0.00195543	AT3G61830.1
PDK_30s1042771g014	759.383	0.782979	0.0012523	0.00939176	AT4G29410.1
PDK_30s1042771g015	584.387	1.22888	2.57827e-06	4.92793e-05	AT1G02130.1
PDK_30s1042911g001	651.041	2.94214	1.79128e-09	6.82148e-08	AT1G56560.1
PDK_30s1043091g002	254.386	-0.997638	0.00243331	0.0157636	AT2G39140.1
PDK_30s1043141g002	320.214	0.912677	0.0013264	0.00980458	AT3G26670.1
PDK_30s1043311g008	238.395	-0.82625	0.00983403	0.0470575	AT5G12220.1
PDK_30s1043311g009	238.381	1.1257	0.00192548	0.0130859	AT2G44620.1
PDK_30s1043461g002	349.754	0.897828	0.00109919	0.00845845	AT5G17510.1
PDK_30s1043821g001	9.88928	4.30082	1.902e-06	3.81322e-05	AT1G17840.1
PDK_30s1043821g002	576.835	-1.33771	0.000204312	0.0021479	AT5G23430.1
PDK_30s1043821g003	81.8433	-1.2125	0.00282681	0.0176843	AT5G23430.1
PDK_30s1044831g004	1360.96	1.15977	1.38569e-07	3.7479e-06	AT4G26620.1
PDK_30s1044991g002	102.706	-1.23932	0.00108938	0.00840875	AT5G66150.1
PDK_30s1045051g001	600.934	-0.770038	0.00556856	0.0303518	NA
PDK_30s1045051g002	262.701	-1.12217	0.00391199	0.0229494	NA
PDK_30s1045131g001	206.303	1.26348	3.30758e-05	0.00046615	NA
PDK_30s1045241g001	53.7852	-1.4352	0.00958597	0.0460793	AT4G24670.1
PDK_30s1045241g002	296.22	0.935896	0.00320668	0.0195192	AT5G14540.1
PDK_30s1045241g004	524.044	2.07749	0.000633309	0.00545489	AT5G40390.1
PDK_30s1045321g001	224.442	-1.1527	0.000999855	0.00782914	AT4G13550.1
PDK_30s1045531g001	241.331	1.96712	5.47026e-10	2.27293e-08	AT2G16860.1
PDK_30s1045831g001	68.9689	-1.76316	0.000469236	0.00425151	AT5G58160.1
PDK_30s1045831g002	107.171	-1.78592	0.00135819	0.0100008	AT2G25050.2
PDK_30s1046411g002	261.896	1.05194	0.000157779	0.00173505	AT3G05940.1
PDK_30s1046601g003	160.367	-1.67136	0.000373173	0.00354939	AT5G57590.1
PDK_30s1047001g001	118.827	-1.52099	0.00207982	0.0138763	AT1G19835.1
PDK_30s1047211g001	1244.81	0.880378	0.00219081	0.0144963	AT4G21580.1
PDK_30s1047391g001	19.6297	-2.34696	0.0007462	0.00623199	AT2G04305.1
PDK_30s1047451g001	457.439	-0.697968	0.00485204	0.027202	AT2G39800.1
PDK_30s1047661g004	245.574	-1.34063	4.10469e-05	0.000560388	AT3G42630.1
PDK_30s1047971g001	1443.89	4.2303	2.24804e-17	2.07908e-15	AT1G77130.1
PDK_30s1047971g002	19.8983	3.27866	4.13131e-06	7.48402e-05	AT5G09760.1
PDK_30s1048841g009	1790.89	0.749895	0.000937765	0.00744168	AT3G59920.1
PDK_30s1048841g011	253.796	-1.38756	0.00296292	0.0183431	AT1G74260.1
PDK_30s1048841g023	248.032	1.60642	1.69376e-06	3.44398e-05	AT5G49820.1
PDK_30s1048841g026	9.93014	3.13609	0.000483729	0.00436705	AT4G33420.1
PDK_30s1049161g002	83.8594	4.21134	1.31538e-10	5.84035e-09	AT1G76760.1
PDK_30s1049161g003	88.2277	3.76556	8.84104e-13	5.17291e-11	NA
PDK_30s1049161g004	126.898	5.03538	2.3042e-24	3.4254e-22	NA
PDK_30s1049341g002	4564.88	-1.2605	1.54053e-07	4.11137e-06	AT5G41410.1
PDK_30s1049441g001	1839.16	-1.05314	0.00204458	0.0136867	AT5G57350.1
PDK_30s1049571g001	86.7582	-1.60296	0.00462464	0.0261663	AT3G07160.1
PDK_30s1049741g001	1028.72	-0.668241	0.00464888	0.026296	AT5G10290.1
PDK_30s1049941g001	203.974	-1.15829	0.00299961	0.0185342	AT2G39810.1
PDK_30s1050121g001	1274.17	4.45189	4.52124e-24	6.43523e-22	AT1G61260.1
PDK_30s1050141g002	699.22	0.936399	0.000249207	0.0025336	AT5G16880.1
PDK_30s1050251g005	498.143	0.91884	0.00135028	0.00995914	AT2G22120.2
PDK_30s1050311g001	47.8164	-2.3733	5.48853e-06	9.66222e-05	AT1G68890.1
PDK_30s1050311g002	124.428	-2.15478	1.7e-08	5.4e-07	AT1G68890.1
PDK_30s1050371g001	20.9995	2.17084	0.00109261	0.00842394	AT4G24290.2
PDK_30s1050381g001	404.996	5.00294	4.40976e-52	2.6818e-49	AT1G65690.1
PDK_30s1050381g002	512.407	-1.47081	0.000415197	0.00386125	AT1G73390.1
PDK_30s1050381g015	987.526	-0.699413	0.0040076	0.0233872	AT5G51200.1
PDK_30s1050381g016	251.537	-2.11209	0.000227812	0.0023422	AT5G51200.1
PDK_30s1050401g001	65.3527	1.1725	0.00561619	0.0304955	AT5G67385.1
PDK_30s1050411g002	499.29	-0.694463	0.0062864	0.033288	AT5G02250.1
PDK_30s1050411g004	143.811	0.857773	0.00762652	0.0386604	AT2G32910.1
PDK_30s1050431g001	36.4913	2.51139	7.04825e-05	0.000880219	AT1G15950.1
PDK_30s1050451g001	88.4608	1.2018	0.00162692	0.0115089	AT2G20050.1
PDK_30s1050641g002	155.875	0.895737	0.00443758	0.0252933	AT5G40770.1
PDK_30s1050971g001	360.943	0.872434	0.00274358	0.0172767	AT5G13430.1
PDK_30s1051101g001	39.7336	2.18711	0.00128317	0.00957325	AT2G18196.1
PDK_30s1051101g003	92.4264	-1.45071	0.00550972	0.0300883	AT4G30110.1
PDK_30s1051161g002	132.128	-1.5189	0.00480253	0.0270053	AT1G59820.1
PDK_30s1051691g001	970.075	1.54246	5.48031e-08	1.60094e-06	AT5G54730.1
PDK_30s1051771g002	2484	6.18164	2.36991e-126	1.58539e-122	AT3G04070.1
PDK_30s1052241g002	809.139	1.7233	1.74201e-14	1.22239e-12	AT2G32720.1
PDK_30s1052321g002	388.246	1.24205	0.000663938	0.00567245	AT2G21270.3
PDK_30s1052621g001	128.712	-0.860693	0.00696988	0.0360698	AT5G41120.1
PDK_30s1052711g002	17.2622	-2.70604	9.169e-05	0.00110187	AT1G16290.1
PDK_30s1052741g001	1610.07	-2.46892	1.26507e-06	2.65294e-05	AT5G54010.1
PDK_30s1053161g006	146.475	-1.58315	5.62301e-05	0.000730409	AT2G41830.1
PDK_30s1053201g002	130.504	4.45831	3.44707e-18	3.40784e-16	AT4G10490.1
PDK_30s1053721g004	289.152	-1.63051	1.96646e-05	0.000297175	AT3G11670.1
PDK_30s1053761g002	30.7148	-1.79227	0.00361688	0.0215776	AT5G43900.3
PDK_30s1054221g001	57.9675	3.26869	8.43438e-12	4.48991e-10	AT1G79520.2
PDK_30s1054371g001	188.258	-2.31242	2.74471e-09	1.01443e-07	AT2G25660.1
PDK_30s1054411g001	820.012	1.71471	6.11198e-08	1.76491e-06	AT3G17000.1
PDK_30s1054631g001	340.973	1.36974	1.09309e-06	2.34372e-05	AT2G28680.1
PDK_30s1055951g001	122.699	1.41601	0.000807002	0.00662402	AT1G56260.1
PDK_30s1055951g002	1260.92	2.53681	2.78557e-07	6.96186e-06	AT5G27930.1
PDK_30s1055981g001	2739.75	-1.32234	1.25237e-05	0.00020107	AT5G62000.1
PDK_30s1056661g003	116.328	1.61733	7.033e-06	0.00012043	AT4G21105.1
PDK_30s1056671g003	209.479	1.14506	0.000880046	0.00708733	AT5G45130.1
PDK_30s1056761g001	43.6127	-1.26567	0.00770792	0.0389556	AT3G14470.1
PDK_30s1056801g001	17.6415	2.3488	0.000898679	0.00720271	AT4G16070.1
PDK_30s1056931g001	141.389	7.58069	1.40742e-25	2.39369e-23	AT5G24090.1
PDK_30s1057141g002	106.25	1.33638	0.000717053	0.00603389	AT5G28040.1
PDK_30s1057611g001	321.624	-1.32537	0.00158286	0.0112368	AT4G33630.1
PDK_30s1057761g001	70.9105	-1.57151	0.00525837	0.0289918	AT2G22125.1
PDK_30s1057821g002	391.312	1.02428	0.000394245	0.00370243	AT5G19980.1
PDK_30s1058231g002	560.233	-1.82438	1.2834e-11	6.63831e-10	AT1G05200.1
PDK_30s1058241g001	173.031	1.28593	0.00841889	0.0417388	AT5G03510.1
PDK_30s1058491g001	434.166	-2.15675	1.14877e-12	6.6632e-11	AT2G07680.1
PDK_30s1059031g001	77.4839	-1.73839	0.00631561	0.0334075	AT3G04740.1
PDK_30s1059741g001	1343.3	-1.26264	2.84481e-05	0.000407804	AT5G52030.2
PDK_30s1059941g001	1147.3	1.378	4.21439e-08	1.26345e-06	AT5G53130.1
PDK_30s1060041g001	381.144	-0.993212	0.000205239	0.00215223	AT1G08760.1
PDK_30s1060101g002	720.994	0.960516	0.000440175	0.00403373	AT1G52280.1
PDK_30s1060231g004	548.869	1.39835	1.48e-07	3.9673e-06	AT5G17190.1
PDK_30s1060651g001	305.86	-0.887047	0.000737796	0.00617723	AT1G05830.1
PDK_30s1060671g001	91.8483	-2.02758	0.000432828	0.0039773	AT5G65700.1
PDK_30s1060841g003	44.9764	2.05017	7.1237e-05	0.000885784	AT4G29090.1
PDK_30s1061201g001	422.858	0.885985	0.00171894	0.0120064	AT5G32440.3
PDK_30s1061801g003	3.81873	2.88784	0.00235689	0.0153722	AT1G15380.1
PDK_30s1061921g001	38.7575	1.37105	0.00403963	0.0235227	AT5G11540.1
PDK_30s1062041g001	383.675	5.93121	1.12359e-26	2.03147e-24	AT2G16060.1
PDK_30s1062051g004	15.887	3.16989	4.37538e-05	0.000590912	AT3G25270.1
PDK_30s1062621g001	28.6212	2.07715	0.00350352	0.0210071	AT5G11100.1
PDK_30s1062871g003	496.142	-0.881123	0.00614805	0.0327022	AT1G74260.1
PDK_30s1063071g002	384.863	-0.849286	0.0070521	0.0363733	AT1G18800.1
PDK_30s1063121g001	26.1409	2.9644	1.43723e-05	0.000225694	AT5G67090.1
PDK_30s1063581g002	554.581	0.836498	0.000648906	0.00555821	AT4G00755.1
PDK_30s1063741g001	860.318	1.48381	3.3503e-06	6.2027e-05	AT4G22220.1
PDK_30s1063921g004	219.37	-0.986451	0.000869533	0.00701423	AT2G25530.1
PDK_30s1064101g001	244.94	-1.66221	3.30661e-08	1.00546e-06	AT4G35270.1
PDK_30s1064131g001	57.8406	-1.18121	0.00747004	0.0380111	AT4G36870.1
PDK_30s1064221g002	2031.31	1.64218	1.2499e-13	8.1179e-12	AT2G27230.1
PDK_30s1064311g004	292.841	1.28834	0.000554638	0.00488418	AT5G53560.1
PDK_30s1064701g001	27.7023	-3.73965	1.32425e-06	2.76549e-05	AT2G42320.1
PDK_30s1064981g002	233.786	-1.91915	1.89141e-05	0.000287566	AT4G08850.1
PDK_30s1065031g002	2142.42	1.16179	0.00773081	0.0390412	AT3G26740.1
PDK_30s1065091g001	270.272	-0.824388	0.00543209	0.0297453	AT3G62330.1
PDK_30s1065091g008	287.489	-0.985442	0.00348	0.0209102	AT1G08720.1
PDK_30s1065111g001	30.8063	-1.74661	0.00312382	0.0191192	AT5G07400.1
PDK_30s1065261g001	387.823	0.807738	0.00350394	0.0210071	AT1G31340.1
PDK_30s1065361g001	31.405	-1.63975	0.00315577	0.0192971	AT4G39050.1
PDK_30s1065481g001	477.168	0.768417	0.00893634	0.0436465	AT2G42280.1
PDK_30s1065541g003	827.954	-0.741398	0.00634477	0.0335352	AT2G30800.1
PDK_30s1065691g002	337.928	-0.960559	0.00186053	0.0127307	AT1G19220.1
PDK_30s1065691g004	1513.9	1.06149	4.23711e-06	7.64699e-05	AT4G31300.2
PDK_30s1065711g001	185.26	-1.20787	0.00140826	0.010311	AT1G10910.1
PDK_30s1066021g001	694.137	-1.45174	0.00050647	0.00452956	AT3G14470.1
PDK_30s1066391g003	230.649	1.4372	1.55398e-07	4.13617e-06	AT1G10630.1
PDK_30s1066391g005	131.649	3.10903	0.00106134	0.00822892	AT3G53040.1
PDK_30s1066551g002	998.496	-1.0041	0.00225326	0.0148362	AT3G19190.1
PDK_30s1066691g001	111.947	1.98562	2.84876e-05	0.000408078	AT1G04470.1
PDK_30s1066811g004	35.6823	1.46242	0.00852101	0.0421098	AT1G17950.1
PDK_30s1066871g002	94.9508	-1.03996	0.00555936	0.0303165	AT4G02560.1
PDK_30s1067021g002	314.006	1.4649	1.00197e-05	0.000164419	AT2G02710.1
PDK_30s1067021g003	534.823	2.27903	7.42655e-07	1.64689e-05	AT5G64810.1
PDK_30s1067081g005	647.122	-1.73939	0.00294119	0.018235	AT3G13330.1
PDK_30s1067151g001	136.385	-1.30081	0.0023629	0.0154015	AT3G14470.1
PDK_30s1067151g004	180.665	-1.12634	0.00216302	0.0143361	AT1G73970.1
PDK_30s1067401g004	598.354	-2.42324	2.26578e-05	0.000335339	AT5G04140.2
PDK_30s1067781g002	64.5992	1.26852	0.00502813	0.0280149	AT2G20390.2
PDK_30s1068351g001	121.733	3.9608	2.7996e-18	2.85204e-16	AT1G06330.1
PDK_30s1068601g001	139.833	-0.819628	0.0100994	0.0479727	AT4G35470.1
PDK_30s1069371g003	811.177	1.5	3.25049e-08	9.91398e-07	AT1G64660.1
PDK_30s1069501g002	1894.96	1.8482	0.00095263	0.00753368	AT3G19000.1
PDK_30s1069531g001	734.251	0.750614	0.00471088	0.0265729	AT1G67325.2
PDK_30s1069711g002	1306.21	-0.743652	0.0048407	0.0271515	AT2G04235.1
PDK_30s1069771g001	628.5	1.00174	0.000237559	0.0024312	AT4G21450.3
PDK_30s1069781g002	563.477	-0.683888	0.00345958	0.0208124	AT3G27700.1
PDK_30s1069811g003	408.191	4.28359	2.40885e-24	3.55466e-22	AT3G55646.1
PDK_30s1070141g005	671.669	1.73685	2.34866e-06	4.55414e-05	AT3G12360.1
PDK_30s1070141g011	1045.23	-0.982422	0.00683601	0.0355327	AT5G13550.1
PDK_30s1070141g024	996.163	0.693296	0.00625527	0.0331407	AT5G59850.1
PDK_30s1070141g026	2216.43	0.771372	0.00139038	0.0101986	AT5G59910.1
PDK_30s1070141g030	828.482	1.60995	1.52908e-06	3.13134e-05	AT5G59890.1
PDK_30s1070141g031	271.381	3.14964	5.19371e-22	6.55551e-20	AT5G59910.1
PDK_30s1070201g003	50.3603	-2.59591	0.000638036	0.00548383	AT2G42320.1
PDK_30s1070441g003	1201.19	1.10763	2.2392e-05	0.000332385	AT5G16450.1
PDK_30s1070441g005	15.6595	4.03678	1.73225e-06	3.51511e-05	AT5G25260.1
PDK_30s1070441g009	184.782	-1.56299	5.89576e-05	0.000761506	AT5G37020.1
PDK_30s1070441g012	346.352	-1.98853	6.2585e-10	2.5633e-08	AT3G14470.1
PDK_30s1070521g001	202.196	-1.06315	0.0032173	0.0195602	AT1G06840.1
PDK_30s1070521g005	663.721	1.158	1.24858e-06	2.6266e-05	AT1G26910.1
PDK_30s1070841g002	2382.52	2.00203	7.02525e-12	3.80026e-10	AT2G23610.1
PDK_30s1070841g005	11.7859	3.65244	3.03877e-05	0.000432212	AT5G20950.1
PDK_30s1070841g007	101.817	7.73106	1.62004e-23	2.25782e-21	AT5G20950.1
PDK_30s1070901g001	767.26	0.915881	0.0023557	0.0153695	AT3G14400.1
PDK_30s1071031g003	50.8959	5.97457	6.7385e-15	4.93558e-13	AT3G10960.1
PDK_30s1071631g005	5868.26	-1.07759	0.000505429	0.00452631	AT3G54500.3
PDK_30s1072121g001	85.9838	-2.56367	0.000647503	0.00554856	AT1G08260.1
PDK_30s1072121g003	330.561	-2.1032	2.80194e-05	0.00040252	AT1G08260.1
PDK_30s1072121g004	1130.79	-0.654741	0.00563509	0.0305733	AT1G08260.1
PDK_30s1072191g002	1449.77	1.31828	9.05337e-06	0.000150907	AT5G25220.1
PDK_30s1072531g001	27.1186	-1.96835	0.00454869	0.0258021	AT2G34660.1
PDK_30s1073201g003	28.7626	-1.99478	0.00110586	0.00849675	AT4G02750.1
PDK_30s1073801g002	689.639	0.707871	0.00282626	0.0176843	AT5G19000.2
PDK_30s1074101g002	9984.87	-0.90524	5.99592e-05	0.00077136	AT1G17220.1
PDK_30s1074181g007	293.117	-1.11259	8.262e-05	0.00100792	AT3G21480.1
PDK_30s1074341g002	704.98	0.805189	0.00234372	0.0153169	AT3G06190.1
PDK_30s1074481g001	2467.51	-1.52196	0.00589814	0.0316851	AT1G12610.1
PDK_30s1074581g003	139.265	1.77018	6.30978e-08	1.8168e-06	AT5G50460.1
PDK_30s1074671g001	486.728	1.62851	1.78074e-10	7.78599e-09	AT3G18040.1
PDK_30s1074671g003	759.8	1.33767	9.40911e-06	0.000155545	AT3G18040.1
PDK_30s1074841g004	573.163	0.856943	0.00899468	0.0438741	AT4G19160.2
PDK_30s1075261g003	536.55	1.59767	4.43725e-10	1.86299e-08	AT5G20910.1
PDK_30s1075261g007	48.8507	-1.26484	0.00765898	0.0387858	AT4G13650.1
PDK_30s1075481g003	369.479	1.22311	6.50562e-06	0.000112277	AT1G31930.1
PDK_30s1075781g002	169.412	1.04324	0.00102976	0.00802264	AT5G43100.1
PDK_30s1075781g003	1387.02	-0.789259	0.000814425	0.00666586	AT3G60190.1
PDK_30s1076111g001	294.811	-1.81575	0.000231062	0.00237196	AT3G24870.1
PDK_30s1076111g005	157.569	-1.77202	0.00608586	0.0325006	AT3G05680.2
PDK_30s1076321g003	167.432	5.45984	3.42202e-30	8.17577e-28	AT2G30490.1
PDK_30s1076511g001	256.418	2.50667	6.12614e-10	2.51422e-08	AT5G17770.1
PDK_30s1076631g001	57.003	-1.82105	9.38915e-05	0.00112429	AT5G57160.1
PDK_30s1076731g002	21.743	1.76462	0.00677118	0.0353147	AT5G08030.1
PDK_30s1076751g001	38.4028	-1.45266	0.00362529	0.0216085	AT5G08310.1
PDK_30s1077081g003	352.11	1.58028	1.33542e-07	3.64139e-06	AT5G54840.1
PDK_30s1077111g001	90.0291	-1.92365	0.000158408	0.00174101	AT2G40770.1
PDK_30s1077181g006	48.2434	-2.594	5.16917e-05	0.000679371	AT4G30150.1
PDK_30s1077181g007	195.435	-2.12132	3.64408e-09	1.31771e-07	AT4G30150.1
PDK_30s1077261g002	87.9365	1.16143	0.00232088	0.0152165	AT4G22360.1
PDK_30s1077331g001	105.13	1.10851	0.00395968	0.0231682	AT2G02040.1
PDK_30s1077331g004	2473.64	-0.699763	0.00801173	0.0401968	AT1G54130.1
PDK_30s1077701g001	26.467	-3.29252	7.29509e-06	0.000124494	AT5G57160.1
PDK_30s1077831g001	106.863	-1.21399	0.000988693	0.00776295	NA
PDK_30s1078041g001	356.627	1.46015	9.70222e-06	0.000160126	AT4G33000.1
PDK_30s1078131g002	157.074	0.860397	0.0049817	0.0278102	AT1G79550.1
PDK_30s1078221g001	235.712	1.38723	0.000314246	0.00308693	AT4G10840.1
PDK_30s1078311g001	394.259	-1.19336	0.00402247	0.0234467	AT5G55390.1
PDK_30s1078311g004	211.894	-1.28537	5.68148e-05	0.000736993	AT4G35920.1
PDK_30s1078311g005	1202.41	1.41839	4.0457e-07	9.71211e-06	AT1G75950.1
PDK_30s1078311g006	2048.06	0.916467	0.000422747	0.00390973	AT5G42190.1
PDK_30s1078311g009	281.488	0.921484	0.00117073	0.0088964	AT3G51300.1
PDK_30s1078901g002	5519.82	0.920181	0.000328559	0.00320218	AT2G23350.1
PDK_30s1079441g002	147.336	-1.37286	0.00115027	0.00877749	AT3G22270.1
PDK_30s1079811g002	97.3299	1.3898	0.000179514	0.00192863	AT5G36290.1
PDK_30s1080231g001	107.276	-1.16027	0.00449947	0.025588	AT1G63250.1
PDK_30s1080231g005	8023.58	1.5245	0.000117464	0.00135716	AT4G35090.1
PDK_30s1080571g001	407.053	1.85157	1.58378e-09	6.11249e-08	AT5G24400.1
PDK_30s1080571g002	2100.83	-1.08138	0.00449904	0.025588	AT5G62190.1
PDK_30s1080821g001	1980.77	-0.801336	0.00892051	0.0435904	AT5G13110.1
PDK_30s1080871g001	953.461	1.31572	1.49722e-06	3.07867e-05	AT3G02520.1
PDK_30s1081361g001	1120.76	2.35456	1.36525e-08	4.47e-07	AT3G26320.1
PDK_30s1081461g003	1173.15	0.839776	0.000123471	0.00141033	AT3G09630.1
PDK_30s1081711g010	522.643	0.74703	0.00332372	0.0200975	AT2G01140.1
PDK_30s1081711g011	433.483	0.644224	0.0101535	0.0481721	AT3G18190.1
PDK_30s1081791g001	2826.5	1.24253	8.39014e-06	0.00014126	AT4G35830.1
PDK_30s1081791g003	12.8997	3.14872	6.18543e-05	0.000789164	AT2G23620.1
PDK_30s1081791g004	76.2565	2.09069	1.76602e-05	0.000272214	AT2G40260.1
PDK_30s1082001g001	47.4425	-1.327	0.00904655	0.0440292	AT3G14470.1
PDK_30s1082091g001	390.024	1.95656	4.12487e-08	1.23925e-06	AT3G47110.1
PDK_30s1082231g001	452.797	5.62748	1.91262e-46	9.59608e-44	AT5G61890.1
PDK_30s1082381g001	336.153	8.52078	2.80185e-40	1.06095e-37	AT5G19600.1
PDK_30s1082461g003	397.864	1.02263	0.000195803	0.00207694	AT4G11560.1
PDK_30s1082461g004	27.9142	-2.82096	0.000630609	0.00543629	AT1G19670.1
PDK_30s1082491g001	89.2774	1.44353	0.00642748	0.0338564	AT3G48880.1
PDK_30s1082681g001	347.842	-1.38789	0.0043675	0.0249648	AT4G08850.1
PDK_30s1082751g001	9.80869	2.7525	0.00203414	0.0136487	AT1G47480.1
PDK_30s1082761g001	24.421	2.25833	0.000254845	0.00258438	AT4G17260.1
PDK_30s1082871g001	193.706	2.07997	5.50787e-10	2.28383e-08	AT5G54160.1
PDK_30s1083051g003	496.824	-0.79777	0.00998517	0.0475427	AT2G03810.1
PDK_30s1083421g001	1065.08	-1.30879	2.94146e-07	7.29693e-06	AT4G00730.1
PDK_30s1083611g001	368.562	2.34256	1.24851e-10	5.57625e-09	AT2G29120.1
PDK_30s1083801g006	47.2596	3.11041	2.65702e-08	8.24168e-07	NA
PDK_30s1083801g007	1206.12	0.834217	0.000785195	0.00647681	AT5G20380.1
PDK_30s1084171g002	419.749	-1.70385	0.00273868	0.0172567	AT3G60240.4
PDK_30s1084261g001	3032	1.73644	3.19383e-08	9.77087e-07	AT5G22920.1
PDK_30s1084321g001	200.631	-1.92162	0.00918136	0.0445757	AT1G74100.1
PDK_30s1085251g001	282.569	0.965039	0.000707857	0.0059689	AT3G03080.1
PDK_30s1085271g001	226.786	-1.87221	4.43441e-05	0.000596737	AT5G42390.1
PDK_30s1085391g002	1672.36	0.982781	0.000177419	0.00191225	AT3G02520.1
PDK_30s1085571g001	211.992	0.88041	0.00222388	0.0146572	AT1G49050.1
PDK_30s1086001g001	126.291	-1.58402	0.000416243	0.0038674	AT3G61390.2
PDK_30s1086541g007	2552.78	-0.877815	8.72018e-05	0.00105488	AT1G04080.3
PDK_30s1086541g008	441.419	0.735664	0.00561272	0.0304901	AT5G43960.1
PDK_30s1086611g003	340.744	-0.995556	0.00644417	0.0339088	AT2G31010.1
PDK_30s1086721g002	659.386	-0.861272	0.00262018	0.0166776	AT1G70620.3
PDK_30s1086731g004	2738.63	1.44572	1.21188e-06	2.56553e-05	AT4G32250.1
PDK_30s1086741g001	619.839	-0.646146	0.00767176	0.0388211	AT3G17980.1
PDK_30s1087011g002	407.108	0.748923	0.0036135	0.0215703	AT3G50920.1
PDK_30s1087291g003	333.654	1.15056	0.000114894	0.00133258	AT5G27490.1
PDK_30s1087611g001	28.7857	1.96247	0.00310518	0.0190342	AT4G39860.1
PDK_30s1087611g003	97.3323	1.33746	0.00185734	0.0127132	AT5G65020.1
PDK_30s1087651g001	45.4673	2.83934	2.92575e-07	7.26694e-06	NA
PDK_30s1088151g001	1015.59	-0.642681	0.0102106	0.0483748	AT5G13950.3
PDK_30s1088301g002	208.837	3.36554	3.4952e-15	2.66712e-13	AT2G31570.1
PDK_30s1088371g001	222.456	0.866953	0.00197701	0.0133456	AT3G11540.1
PDK_30s1088391g002	359.237	1.361	5.59852e-07	1.28997e-05	AT1G32400.1
PDK_30s1088411g001	110.137	-1.70363	0.000381031	0.00360874	AT2G05120.1
PDK_30s1088671g001	25.5135	-1.95398	0.00257564	0.0164306	AT5G25060.1
PDK_30s1088791g001	116.105	2.16206	0.000203591	0.00214256	AT4G27310.1
PDK_30s1089221g005	1916.89	0.676519	0.00877195	0.0430321	AT3G11670.1
PDK_30s1089221g011	284.929	1.43896	2.9979e-07	7.42775e-06	AT5G22120.1
PDK_30s1089221g012	13.4993	3.07999	0.000141354	0.00157864	AT2G35930.1
PDK_30s1089221g013	49.5355	3.18384	1.58058e-05	0.00024624	AT2G35930.1
PDK_30s1089361g001	8263.46	1.90875	6.06378e-08	1.756e-06	AT2G47710.1
PDK_30s1089841g001	318.494	1.43787	5.92164e-07	1.35047e-05	AT1G14780.1
PDK_30s1089911g001	429.437	-0.782171	0.00443113	0.0252709	NA
PDK_30s1090271g002	1633.28	0.841963	7.66597e-05	0.000945346	AT2G34250.1
PDK_30s1090431g001	110.177	1.07757	0.00259752	0.0165543	AT4G17530.1
PDK_30s1090851g002	1305.03	-0.807772	0.00103481	0.00804946	AT2G33770.1
PDK_30s1091581g001	171.512	0.890095	0.00427504	0.0245833	AT1G02680.1
PDK_30s1091591g001	5233.53	-1.00621	0.000432756	0.0039773	AT1G68830.1
PDK_30s1091591g002	1882.48	1.04762	6.44036e-05	0.000817542	AT5G08520.1
PDK_30s1091761g003	142.358	-2.78234	2.9905e-08	9.20497e-07	AT1G74260.1
PDK_30s1091921g001	81.1718	-1.54723	0.000714713	0.00602165	AT3G14470.1
PDK_30s1092051g003	908.222	1.93237	3.36093e-11	1.66544e-09	AT5G15050.1
PDK_30s1092181g001	1285.28	1.28352	0.000140175	0.00156898	AT1G17180.1
PDK_30s1092181g002	1636.67	0.973887	0.000821317	0.00671679	AT1G17180.1
PDK_30s1092181g006	215.6	1.20618	0.00491295	0.0274723	AT5G56260.1
PDK_30s1092201g002	960.705	-1.09784	4.64377e-06	8.32106e-05	AT1G15750.1
PDK_30s1092311g001	45.2479	3.41814	1.54056e-07	4.11137e-06	AT1G18390.2
PDK_30s1092891g004	6.33303	2.52648	0.00673109	0.0351238	AT5G05340.1
PDK_30s1093231g002	326.504	-1.72218	5.91745e-06	0.000103357	AT2G39190.2
PDK_30s1093351g001	69.318	-2.12619	1.79002e-05	0.000275069	AT4G04850.2
PDK_30s1093361g002	241.43	-1.24774	0.000129558	0.00146899	AT5G51660.1
PDK_30s1093481g003	557.976	1.01545	1.40869e-05	0.000222082	AT5G12190.1
PDK_30s1093671g001	181.203	2.34171	2.49121e-11	1.24368e-09	AT3G10370.1
PDK_30s1093671g002	116.317	1.91463	1.73777e-06	3.52276e-05	AT3G10370.1
PDK_30s1093671g003	254.278	1.26605	0.00113839	0.00870002	AT3G10370.1
PDK_30s1094101g003	407.926	2.00123	5.95957e-11	2.79445e-09	AT3G10250.1
PDK_30s1094441g001	788.428	2.27562	2.62195e-06	4.9924e-05	AT1G25550.1
PDK_30s1094531g004	164.64	-2.19622	3.5971e-06	6.62295e-05	AT3G11964.1
PDK_30s1094531g005	74.2364	-2.22572	0.000526943	0.00467516	AT3G11964.1
PDK_30s1094531g006	30.4951	-2.48226	0.00287204	0.0179082	AT3G11964.1
PDK_30s1094611g001	278.407	1.77747	6.10549e-08	1.76491e-06	AT5G66280.1
PDK_30s1094611g002	158.992	-1.48757	0.0001227	0.00140541	AT1G19870.1
PDK_30s1094681g003	119.585	1.33528	0.000206516	0.00216427	AT4G23050.2
PDK_30s1094891g002	4.16435	2.85337	0.0024325	0.0157636	AT2G36780.1
PDK_30s1095261g001	294.429	-1.61035	4.22454e-05	0.000572854	AT3G18310.1
PDK_30s1095401g001	545.538	-1.91724	9.24411e-05	0.00110957	AT4G23180.1
PDK_30s1095621g001	180.535	1.27146	0.00387987	0.0228344	AT2G29380.1
PDK_30s1095661g001	118.092	1.21045	0.000261538	0.00263362	AT3G48140.1
PDK_30s1095741g005	427.992	-1.228	0.000464972	0.00421603	AT2G46340.1
PDK_30s1095741g014	172.111	2.04826	2.09551e-09	7.86289e-08	AT5G53340.1
PDK_30s1095901g001	2998.15	-0.828635	6.05849e-05	0.000777416	AT2G31400.1
PDK_30s1096111g002	305.201	0.951249	0.0011729	0.00890615	AT4G11790.1
PDK_30s1096271g002	17.5308	2.12784	0.00226944	0.014928	AT3G05840.2
PDK_30s1096841g003	1419.76	2.18749	0.000380297	0.00360519	AT5G13200.1
PDK_30s1096841g006	295.974	1.0128	0.00220805	0.014572	AT5G14030.1
PDK_30s1097031g006	337.916	-1.54563	0.00129744	0.00964022	AT2G38770.1
PDK_30s1097111g002	24.2701	4.95514	2e-09	7.61557e-08	AT1G02205.3
PDK_30s1097291g001	303.677	0.963208	0.0100412	0.0477618	AT1G54610.2
PDK_30s1097551g001	283.894	-1.82029	0.00176597	0.012238	NA
PDK_30s1097611g004	1638.43	0.793907	0.00411489	0.0238676	AT5G57330.1
PDK_30s1097611g005	1697.38	1.38044	1.74167e-05	0.000268667	AT5G57345.1
PDK_30s1098021g001	123.577	-1.56832	0.00124274	0.00934452	AT5G57250.1
PDK_30s1098081g001	93.4272	1.4066	0.000189245	0.00201804	AT4G35460.1
PDK_30s1098511g001	209.352	-1.42889	0.000154798	0.00170601	AT3G27870.1
PDK_30s1098671g003	134.194	-0.978731	0.00368489	0.0218923	AT3G46710.1
PDK_30s1099131g001	4327.47	1.57022	1.15781e-12	6.6963e-11	AT2G24820.1
PDK_30s1099161g003	337.451	1.29317	2.11678e-06	4.17306e-05	AT4G02080.1
PDK_30s1099211g001	12.3117	3.19316	4.9195e-05	0.000649964	AT2G37090.1
PDK_30s1099601g001	56.2412	2.67701	8.04782e-08	2.2589e-06	NA
PDK_30s1099671g001	1168.53	-1.11067	0.000513351	0.0045809	AT4G24250.1
PDK_30s1099771g001	22.314	-2.53328	0.000682747	0.00579874	AT3G48190.1
PDK_30s1099771g002	126.38	-2.03254	0.00200041	0.0134583	AT3G48190.1
PDK_30s1100061g003	1378.36	5.4247	2.93677e-30	7.10097e-28	AT2G01420.2
PDK_30s1100431g006	46.692	-1.63514	0.00248338	0.0160134	AT3G49600.1
PDK_30s1100691g002	71.8775	-3.07393	1.94372e-05	0.00029396	AT5G04560.2
PDK_30s1101131g001	183.745	1.17544	0.00486362	0.0272496	AT1G15960.1
PDK_30s1101141g002	1255.76	0.917074	9.1288e-05	0.00109836	AT5G66010.1
PDK_30s1101141g004	242.711	0.980994	0.00371434	0.0220281	AT5G55040.1
PDK_30s1101201g014	135.904	-1.67964	1.01244e-06	2.18716e-05	AT5G08430.1
PDK_30s1101531g002	418.061	0.944324	0.00857016	0.0422799	AT4G22310.1
PDK_30s1101671g001	503.781	-0.960164	0.0035045	0.0210071	AT1G66840.1
PDK_30s1101831g001	263.637	1.36387	0.000955341	0.0075513	AT4G12910.1
PDK_30s1102341g004	66.5695	1.87955	4.70368e-05	0.000625982	AT5G21170.2
PDK_30s1102341g007	801.42	-1.08937	6.47366e-05	0.000819683	AT4G37510.1
PDK_30s1102341g008	271.721	2.81348	3.04664e-15	2.34264e-13	AT5G13750.1
PDK_30s1102341g009	182.63	1.94948	4.33417e-08	1.29631e-06	AT5G13740.1
PDK_30s1102531g002	68.1458	1.94005	2.14513e-06	4.22066e-05	AT2G36900.1
PDK_30s1102531g003	52.6096	1.96628	4.50722e-05	0.000605458	AT2G36900.1
PDK_30s1103061g003	939.767	-1.0625	0.0018057	0.0124445	AT3G07670.1
PDK_30s1103551g006	728.992	-1.30537	0.000311503	0.00306599	AT4G39850.3
PDK_30s1103751g007	269.788	1.00231	0.0040324	0.0234909	AT1G05720.1
PDK_30s1103751g009	1494.59	0.8879	0.00422124	0.0243562	AT1G56450.1
PDK_30s1103751g013	329.461	-1.00084	0.00271804	0.0171621	AT3G59430.1
PDK_30s1103751g018	98.8502	-0.978249	0.00563207	0.0305652	AT1G48310.1
PDK_30s1103751g021	322.492	0.992028	0.00363319	0.0216492	AT5G28040.1
PDK_30s1103751g023	2588.3	1.51318	3.23979e-05	0.00045756	AT4G01720.1
PDK_30s1103751g024	181.121	1.55684	2.54491e-05	0.000370982	AT1G48320.1
PDK_30s1103751g030	43.1626	-3.79196	8.75748e-11	4e-09	AT1G09530.1
PDK_30s1103811g002	774.486	0.953194	2.53057e-05	0.000369891	AT5G47940.1
PDK_30s1104231g001	271.02	3.46543	4.26224e-25	6.73534e-23	AT4G31940.1
PDK_30s1104361g001	119.905	5.63506	6.0738e-24	8.52413e-22	AT3G48880.1
PDK_30s1104641g001	45.9894	-1.54647	0.00143234	0.0104438	AT5G67470.1
PDK_30s1104801g001	341.776	-1.70441	0.000997055	0.00781026	AT4G08850.1
PDK_30s1104801g006	158.891	-1.74732	0.00209556	0.0139725	AT1G64570.1
PDK_30s1104881g002	60.4053	3.74865	1.00063e-12	5.83768e-11	AT5G57340.2
PDK_30s1104991g001	240.309	2.31845	7.49689e-15	5.43159e-13	AT2G43120.1
PDK_30s1105021g001	266.584	-1.28454	0.00201594	0.0135583	AT5G03650.1
PDK_30s1105741g002	235.773	-0.773161	0.0101064	0.0479832	AT5G66470.1
PDK_30s1106421g001	1056.22	1.78992	4.2772e-09	1.52739e-07	AT3G18830.1
PDK_30s1106421g003	527.435	1.43806	2.65622e-07	6.69179e-06	AT3G18830.1
PDK_30s1106471g001	122.1	1.69027	0.00146938	0.0106382	AT5G48930.1
PDK_30s1106821g001	429.04	-1.88551	0.000196094	0.00207892	AT4G08850.1
PDK_30s1106881g003	205.959	-2.35397	1e-09	4.00697e-08	AT4G27010.2
PDK_30s1106881g004	47.7169	-2.4923	0.000136715	0.00153453	AT1G72270.1
PDK_30s1106891g001	167.873	-1.55079	0.00150855	0.0108164	AT3G10650.1
PDK_30s1107241g001	102.25	-1.39498	0.00526695	0.0290311	AT5G18230.2
PDK_30s1107441g002	2739.47	-1.05582	0.00491541	0.0274784	AT2G23760.1
PDK_30s1107441g003	300.062	4.54906	2.15048e-15	1.69247e-13	AT1G47510.1
PDK_30s1107441g004	2740.05	-1.0735	0.00404027	0.0235227	AT3G18890.1
PDK_30s1107441g009	305.666	-1.6482	0.00398477	0.023281	AT2G23740.2
PDK_30s1107441g010	150.031	-1.7922	0.00725962	0.0371098	NA
PDK_30s1107771g003	354.15	-0.802486	0.00319741	0.0194746	AT1G36320.1
PDK_30s1107771g006	131.867	0.916484	0.00550078	0.0300559	AT5G53350.1
PDK_30s1107871g001	3.28207	2.76554	0.00348998	0.0209576	NA
PDK_30s1107891g003	444.614	-1.20757	0.000719903	0.00605112	AT3G61060.2
PDK_30s1107891g004	539.972	0.956071	0.00202649	0.0136161	AT5G62090.1
PDK_30s1108181g002	11.0302	-2.39289	0.00340448	0.0205302	AT4G27560.1
PDK_30s1108291g002	1379.08	1.86547	3.17536e-09	1.16715e-07	AT4G35100.1
PDK_30s1108341g002	1946.84	1.3816	5.43228e-07	1.26035e-05	AT1G22360.1
PDK_30s1108381g003	2114.13	-0.766348	0.00539328	0.0295489	AT1G15690.1
PDK_30s1108731g001	498.414	0.926599	0.000929394	0.00739279	AT4G00355.3
PDK_30s1109261g001	318.269	1.10295	0.000403274	0.00377056	AT5G67380.1
PDK_30s1109261g002	608.813	1.53624	1.43343e-05	0.000225274	AT5G21090.1
PDK_30s1109311g004	85.3165	0.992698	0.0081132	0.0406044	AT1G36240.1
PDK_30s1109381g001	599.656	0.831139	0.00273812	0.0172567	AT4G13430.1
PDK_30s1109561g001	28.5397	-2.4232	4.77331e-05	0.000633988	AT2G01440.1
PDK_30s1109821g001	7.39912	3.17502	0.000364212	0.00348634	AT5G25880.1
PDK_30s1110271g001	464.944	1.85276	3.55792e-05	0.000494487	AT5G19440.1
PDK_30s1110641g003	203.164	1.18054	0.00667724	0.0349246	NA
PDK_30s1110641g006	262.392	-2.13063	2.61806e-06	4.98974e-05	AT3G01180.1
PDK_30s1110641g007	100.099	-2.96816	2.48974e-06	4.79067e-05	AT3G01180.1
PDK_30s1110641g008	55.9168	2.96775	3.21654e-06	5.97949e-05	AT1G74460.1
PDK_30s1110641g009	1250.91	-1.2929	9.3425e-05	0.00111937	AT1G74470.1
PDK_30s1110781g001	265.987	1.07223	0.00105566	0.00819575	AT3G59770.3
PDK_30s1111011g001	517.405	-1.49729	0.00415495	0.0240721	AT3G04910.1
PDK_30s1111481g003	1122.54	1.24506	1.0639e-06	2.28601e-05	AT3G52590.1
PDK_30s1111581g001	533.843	1.36167	3.903e-06	7.12731e-05	AT5G08030.1
PDK_30s1112111g002	32314.1	-1.06002	5.8412e-06	0.000102114	AT5G50920.1
PDK_30s1112251g001	1933.31	1.64552	9.15021e-06	0.000152016	AT3G51860.1
PDK_30s1112311g003	496.324	0.664433	0.00789368	0.0397039	AT4G35360.1
PDK_30s1113101g001	10.6629	-3.03224	0.00033994	0.00329418	AT5G24740.1
PDK_30s1113101g002	8.4291	-2.83122	0.00115592	0.00881051	AT5G24740.1
PDK_30s1113361g004	246.365	-0.900447	0.00239586	0.0155809	AT2G01220.2
PDK_30s1113441g002	4319.42	1.38382	3.1e-07	7.64293e-06	AT5G53460.1
PDK_30s1113561g004	340.298	2.76723	1.45991e-09	5.66709e-08	AT5G60860.1
PDK_30s1113671g001	568.456	0.860263	0.000972427	0.0076592	AT3G05010.1
PDK_30s1113891g001	296.49	-0.949541	0.00033834	0.00328027	AT1G52520.1
PDK_30s1114081g002	123.342	-1.54144	0.000137652	0.00154332	AT3G05040.1
PDK_30s1114081g003	232.52	-1.58115	0.00109472	0.00843375	AT5G27950.1
PDK_30s1114201g001	950.599	5.96758	3.55282e-93	1.18836e-89	AT5G13930.1
PDK_30s1114841g004	77.4178	1.5188	0.00062377	0.00538961	NA
PDK_30s1114841g005	371.085	1.24461	5.13771e-06	9.10154e-05	AT2G42210.2
PDK_30s1115551g001	316.108	0.971324	0.000275471	0.00274773	AT5G25080.1
PDK_30s1116211g005	325.104	3.75965	4.23388e-20	4.82783e-18	AT1G73480.1
PDK_30s1116341g005	637.588	-1.35366	0.00429492	0.0246553	AT4G30440.1
PDK_30s1116341g010	333.091	0.811331	0.00587946	0.0316108	AT4G30510.1
PDK_30s1116531g001	216.463	5.27976	3.33592e-28	6.62858e-26	AT2G39420.1
PDK_30s1116581g001	114.935	-1.21955	0.00066899	0.00570374	NA
PDK_30s1116681g001	80.9318	3.77355	2.91482e-12	1.64319e-10	AT1G17840.1
PDK_30s1116681g002	831.234	-1.32497	2.18109e-05	0.000325202	AT2G22400.1
PDK_30s1116731g001	623.478	5.31182	6.39914e-20	7.17454e-18	AT5G41040.1
PDK_30s1116731g003	6.70153	2.53822	0.00506465	0.0281402	AT5G48540.1
PDK_30s1116851g004	475.805	-0.958614	0.000756446	0.00630183	AT5G13710.1
PDK_30s1116891g001	121.996	-1.28823	0.00224109	0.0147657	AT3G19340.1
PDK_30s1117591g002	1045.43	-1.17387	0.00457449	0.0259191	AT2G26570.1
PDK_30s1117791g001	1157.7	1.9679	2.68091e-12	1.51558e-10	AT2G36460.1
PDK_30s1118201g001	62.1252	-1.24166	0.00640692	0.033791	AT5G11390.1
PDK_30s1118371g003	154.531	-1.94431	0.000340792	0.00329926	AT1G08600.3
PDK_30s1118521g003	144.277	1.4496	2.91263e-06	5.47319e-05	AT4G39660.1
PDK_30s1119031g002	352.275	-0.725738	0.0100971	0.0479727	AT2G43980.1
PDK_30s1119051g002	108.015	-1.67876	0.00296531	0.0183505	AT5G27550.1
PDK_30s1119331g001	218.561	0.720824	0.0090501	0.0440306	NA
PDK_30s1119371g002	221.6	-1.81342	0.00195976	0.0132381	AT3G03050.1
PDK_30s1121471g001	676.436	2.06201	5.43221e-11	2.57728e-09	AT5G48230.2
PDK_30s1121661g001	310.693	-1.26623	0.0022882	0.0150219	AT1G21070.1
PDK_30s1121891g001	155.233	-0.927723	0.0043622	0.024943	AT4G27060.1
PDK_30s1122021g004	138.968	2.7594	3.09005e-05	0.000438573	AT4G36850.1
PDK_30s1122201g001	885.238	-1.20581	3.47776e-07	8.4909e-06	AT2G24120.1
PDK_30s1122211g001	1876.62	-0.775548	0.000197449	0.00209219	AT4G26300.1
PDK_30s1122261g001	145.831	-1.04285	0.00863911	0.0425573	AT5G66850.1
PDK_30s1122291g001	1342.7	1.51441	1.10143e-11	5.77143e-10	AT5G13420.1
PDK_30s1122321g001	323.842	-0.920089	0.000341584	0.00330532	AT5G17790.1
PDK_30s1122321g002	36.7691	1.56427	0.00899607	0.0438741	AT1G69560.1
PDK_30s1122501g002	119.181	1.30093	0.000201182	0.00212524	AT4G02590.1
PDK_30s1122771g002	13.3737	-1.89406	0.00937919	0.0453569	AT5G55390.1
PDK_30s1122781g002	11.2915	2.95293	0.000372246	0.00354393	AT3G03080.1
PDK_30s1122801g008	1407.33	-1.05241	0.00111232	0.00853329	AT3G32940.1
PDK_30s1122811g001	81.9912	-1.97115	6.4827e-05	0.000820311	AT2G31320.1
PDK_30s1122971g002	498.102	-1.21346	0.000107119	0.00125498	AT4G27190.1
PDK_30s1123471g001	14.8781	-2.6719	0.00159562	0.0113194	AT1G34300.1
PDK_30s1123581g002	486.303	2.19918	4.74425e-15	3.52638e-13	AT1G71070.1
PDK_30s1123581g003	121.187	2.58094	6.23113e-12	3.38896e-10	AT2G24580.1
PDK_30s1123631g001	2258.55	1.04135	5.96855e-05	0.000769099	AT1G27000.1
PDK_30s1123951g001	123.078	-2.04954	0.0023246	0.015231	AT4G33200.1
PDK_30s1123951g002	53.3746	-1.35885	0.00635646	0.0335793	AT4G33200.1
PDK_30s1123951g008	549.979	2.57321	3.5416e-18	3.46714e-16	AT5G26667.1
PDK_30s1124621g002	143.014	-1.5311	0.000365495	0.00349383	AT4G38900.1
PDK_30s1124891g001	517.607	4.90663	8.15432e-30	1.88102e-27	AT1G69490.1
PDK_30s1124891g002	92.6463	2.96126	9.06751e-06	0.000151017	AT5G61430.1
PDK_30s1124911g001	552.377	-1.11567	9.08181e-06	0.00015113	AT3G12080.1
PDK_30s1125281g001	49.8273	-1.80605	0.00246654	0.0159218	AT2G28150.1
PDK_30s1125281g005	254.92	-1.85571	1.16787e-05	0.000189016	AT2G36840.1
PDK_30s1125361g001	624.25	2.18605	5.5079e-15	4.07346e-13	AT5G50200.3
PDK_30s1125611g001	961.034	-2.55701	0.00551166	0.0300907	AT4G22880.1
PDK_30s1125821g001	3.86833	2.61046	0.00587986	0.0316108	AT1G77330.1
PDK_30s1125911g001	10.1589	4.02828	5.96624e-06	0.000104119	AT3G51860.1
PDK_30s1125961g002	287.87	1.53076	1.40634e-06	2.90968e-05	AT3G47780.1
PDK_30s1126041g001	28.1345	-1.89138	0.00552777	0.0301623	AT4G08850.1
PDK_30s1126301g002	1426.5	-0.910862	3.4894e-05	0.000488006	AT1G52360.2
PDK_30s1126301g003	283.965	-1.51144	0.00380004	0.0224442	AT1G52360.2
PDK_30s1126301g005	671.093	0.882191	0.000557662	0.00490435	AT3G24490.1
PDK_30s1126521g002	141.634	-1.06774	0.00960589	0.0461639	AT4G19560.1
PDK_30s1127011g005	34.5304	2.8013	5.39711e-05	0.000706093	AT2G02850.1
PDK_30s1127011g006	443.36	3.20633	1.11539e-15	9.02613e-14	AT1G13340.1
PDK_30s1127011g009	720.078	-0.652854	0.00690548	0.0358474	AT3G25840.1
PDK_30s1127011g010	759.26	-1.5766	0.000404549	0.00377623	NA
PDK_30s1127021g001	4.07199	3.08323	0.00116387	0.00886083	AT3G59850.1
PDK_30s1127191g002	40.9992	-1.46436	0.00428928	0.0246481	AT5G22030.2
PDK_30s1127391g001	2660	1.22465	3.40955e-06	6.30076e-05	AT1G79600.1
PDK_30s1128551g001	716.321	1.94992	8.35704e-08	2.34242e-06	AT4G24230.6
PDK_30s1129101g002	533.047	0.874191	0.00176887	0.0122497	NA
PDK_30s1129601g002	95.641	-1.91214	0.000806815	0.00662402	AT5G17020.1
PDK_30s1129671g001	14.9411	-2.50032	0.00150316	0.0107855	NA
PDK_30s1129701g003	370.826	-1.03372	0.00869715	0.0427383	AT5G64220.1
PDK_30s1130051g004	1961.44	-1.2222	0.000119498	0.0013767	AT4G04850.2
PDK_30s1130191g001	439.015	1.08215	0.00020526	0.00215223	AT2G01170.1
PDK_30s1130351g001	83.7896	3.44224	3.76714e-13	2.3191e-11	AT2G21045.1
PDK_30s1131031g002	122.253	1.06599	0.00471005	0.0265729	AT4G34700.1
PDK_30s1131101g001	369.341	0.9144	0.000868734	0.00701416	AT5G46250.1
PDK_30s1131351g003	2059.96	0.82655	0.000201909	0.00213045	AT1G21750.1
PDK_30s1131351g004	259.252	3.20753	1.40411e-16	1.21462e-14	AT1G01550.1
PDK_30s1131431g001	139.01	-1.12824	0.00292063	0.0181243	AT3G57630.1
PDK_30s1131561g001	113.951	-0.964611	0.00923091	0.0447692	AT5G04885.1
PDK_30s1131811g001	212.003	-1.4606	0.000229525	0.00235859	NA
PDK_30s1131851g003	10.796	-2.08105	0.00717017	0.036765	AT2G41820.1
PDK_30s1131861g001	38.8791	-1.44089	0.0070496	0.0363698	NA
PDK_30s1132381g004	2090.08	0.979211	0.00305878	0.0188014	AT4G14030.1
PDK_30s1132401g001	2335.68	0.910891	0.00116586	0.00886611	AT4G02280.1
PDK_30s1132491g002	27.4937	5.17556	1.15804e-11	6.03657e-10	NA
PDK_30s1132991g001	195.974	-1.10645	0.00963883	0.0463111	AT5G03100.1
PDK_30s1133011g001	74.4105	-2.38818	8.26854e-05	0.00100792	AT4G19120.1
PDK_30s1133011g002	1063.93	0.799058	0.00579046	0.0312305	AT4G19110.2
PDK_30s1133111g001	266.129	-2.58402	1.79445e-07	4.68917e-06	AT5G13710.1
PDK_30s1133641g006	413.534	4.88099	2.94143e-43	1.22982e-40	AT5G22850.1
PDK_30s1133641g015	254.267	0.978054	0.000768116	0.00637524	AT1G06060.1
PDK_30s1133641g018	49.1693	2.42001	3.21107e-06	5.97801e-05	AT3G51030.1
PDK_30s1133661g001	78.745	-1.07383	0.0104893	0.0493524	AT2G23420.1
PDK_30s1133871g001	381.494	-1.62502	0.000425695	0.00393156	AT4G16360.3
PDK_30s1133891g001	135.52	1.09132	0.00147492	0.010659	AT5G20500.1
PDK_30s1133891g004	255.179	2.70709	7.24352e-08	2.05325e-06	AT4G25810.1
PDK_30s1134121g001	187.953	1.16223	0.000360768	0.00345762	AT5G04910.1
PDK_30s1134651g003	1063.06	-1.21091	0.000164352	0.00179552	AT3G07650.1
PDK_30s1134971g001	137.282	-1.46776	1.21006e-05	0.000195214	AT4G04940.1
PDK_30s1135021g001	477.21	-1.77422	0.000692655	0.00586783	AT1G35710.1
PDK_30s1135551g002	104.157	-1.01906	0.00632068	0.0334221	AT2G20900.1
PDK_30s1135801g001	494.656	-1.09704	0.00148511	0.0107057	AT5G60800.2
PDK_30s1135971g001	110.547	-1.8591	0.0035572	0.0212975	AT4G21410.1
PDK_30s1136111g001	74.5676	1.09151	0.00918428	0.0445757	AT1G70780.1
PDK_30s1136111g005	537.448	-1.03132	0.00190675	0.0129982	AT2G40360.1
PDK_30s1136111g009	663.382	1.01993	0.000432452	0.0039773	AT2G01490.1
PDK_30s1136351g011	551.034	1.59884	1.9e-08	5.99e-07	AT1G02130.1
PDK_30s1137281g004	2738.5	-0.773903	0.00731393	0.0373304	AT4G36530.2
PDK_30s1138271g003	1848.53	0.903862	0.00281979	0.0176624	AT5G62740.1
PDK_30s1138471g004	5.90412	3.27386	0.000423991	0.00391942	AT5G15130.1
PDK_30s1138711g001	642.73	0.840588	0.00131903	0.00976814	AT2G30050.1
PDK_30s1138811g001	111.778	-1.70803	0.000956628	0.00755849	AT1G21230.1
PDK_30s1138881g002	53.8554	2.79795	1.56987e-05	0.0002448	AT2G03200.1
PDK_30s1138961g003	41.5001	-1.8343	0.000248693	0.00253094	AT2G31970.1
PDK_30s1139181g001	10.4706	2.8136	0.000866945	0.00700431	NA
PDK_30s1139221g002	771.216	1.17247	1.61222e-07	4.26856e-06	AT4G11740.1
PDK_30s1139261g001	209.932	-0.956692	0.00330468	0.0200006	AT2G44980.2
PDK_30s1139331g005	305.831	1.85666	3.20867e-09	1.17724e-07	AT1G03970.1
PDK_30s1139451g001	878.546	2.58868	2.54242e-08	7.89842e-07	AT1G77380.1
PDK_30s1139681g001	9608.85	1.38681	0.00589843	0.0316851	NA
PDK_30s1140141g003	69.7022	-1.36623	0.000811787	0.00664969	AT5G09950.1
PDK_30s1140191g001	163.41	-2.03023	4.41009e-05	0.0005944	AT1G59453.1
PDK_30s1140391g003	122.187	-1.2795	0.00250649	0.016102	AT3G48190.1
PDK_30s1140401g002	84.3268	1.25419	0.0105019	0.0493936	AT3G58490.1
PDK_30s1140451g005	470.551	1.76799	1.07307e-08	3.59523e-07	AT1G12760.1
PDK_30s1140451g006	242.218	3.06834	3.56347e-25	5.67582e-23	AT2G36290.1
PDK_30s1140491g001	73.4409	1.55101	8.55566e-05	0.00104	AT1G79870.1
PDK_30s1140491g002	216.727	2.3467	2.5672e-09	9.50574e-08	AT5G42710.1
PDK_30s1140981g002	88.7301	-1.0564	0.00369738	0.0219535	AT3G55850.2
PDK_30s1141151g001	696.516	-0.989675	0.000934452	0.00742126	AT4G32850.8
PDK_30s1141221g005	1657.15	0.83534	0.00194109	0.0131602	AT1G13950.1
PDK_30s1141221g006	87.4013	-1.4149	0.00136728	0.0100511	AT1G69360.1
PDK_30s1141531g003	195.151	1.03268	0.00694626	0.035994	AT1G79460.1
PDK_30s1141671g001	48.4367	-1.7104	0.000208136	0.00217217	AT2G34930.1
PDK_30s1141821g003	450.798	0.785297	0.00182195	0.0125343	AT4G32610.1
PDK_30s1142021g002	535.53	2.54949	9.34195e-18	8.9705e-16	AT1G27980.1
PDK_30s1142141g001	174.165	-2.08438	0.00178849	0.0123557	NA
PDK_30s1142831g004	713.92	0.967553	9.55467e-05	0.00114071	AT1G56290.1
PDK_30s1142861g001	109.22	1.98781	0.00918364	0.0445757	AT3G04530.1
PDK_30s1142931g001	148.962	-1.75244	0.000147916	0.00164066	AT5G61780.1
PDK_30s1143061g001	2567.31	0.62878	0.0104873	0.0493524	AT2G19480.1
PDK_30s1143061g002	861.239	-1.35095	6.46953e-05	0.000819678	AT5G56850.1
PDK_30s1143061g003	256.245	3.06346	1.63719e-14	1.15693e-12	AT2G26070.1
PDK_30s1143131g001	1008.06	4.26314	8.04256e-11	3.6935e-09	AT4G37360.1
PDK_30s1143361g002	723.371	3.11797	4.81008e-24	6.79814e-22	AT5G13180.1
PDK_30s1143661g001	829.266	0.816431	0.0050372	0.0280265	AT1G74050.1
PDK_30s1144311g001	6.18346	-2.84218	0.00190801	0.0130024	NA
PDK_30s1144461g001	690.666	1.30965	6.0747e-05	0.000777882	AT1G69040.2
PDK_30s1144961g002	74.7483	-1.43057	0.0043813	0.0250223	AT5G19820.1
PDK_30s1145261g001	15.9995	2.95384	0.000415842	0.00386546	AT5G19790.1
PDK_30s1145441g003	237.257	2.17897	1.296e-05	0.000207246	AT3G12360.1
PDK_30s1145441g004	21.7412	3.09055	2.5973e-06	4.95958e-05	AT2G39370.1
PDK_30s1145661g001	90.8966	-2.05084	2.15598e-07	5.51188e-06	AT1G51340.2
PDK_30s1146301g001	193.437	-0.870124	0.00822723	0.0410217	AT1G72990.1
PDK_30s1146301g004	107.929	1.16618	0.00602641	0.0322517	AT5G56450.1
PDK_30s1146301g006	55.2979	1.24744	0.00741589	0.0377836	AT1G55160.3
PDK_30s1146301g008	3879.98	-0.906091	0.00182823	0.0125553	AT4G33010.1
PDK_30s1146301g009	20906.8	-1.26907	0.000116079	0.00134347	AT2G26080.1
PDK_30s1146311g002	424.581	-1.5189	0.000178951	0.00192463	AT3G16830.1
PDK_30s1146391g002	32.5575	-2.25134	0.00141493	0.0103523	AT5G20060.2
PDK_30s1146391g004	444.309	-0.946107	0.000619508	0.00536363	AT3G54980.1
PDK_30s1146741g001	648.703	-1.14688	0.000486894	0.0043897	AT5G42390.1
PDK_30s1146861g001	29.1132	-2.15966	0.000301681	0.00298101	NA
PDK_30s1147211g001	874.945	-1.17849	0.00875608	0.0429752	AT2G24610.1
PDK_30s1147301g002	258.021	3.39125	4.56043e-19	4.9206e-17	AT2G15220.1
PDK_30s1147301g004	76.3	3.04181	6.82466e-13	4.05219e-11	AT2G15220.1
PDK_30s1147581g001	251.493	-2.5982	5.0423e-05	0.000664875	AT4G08850.1
PDK_30s1147711g001	192.78	-0.928017	0.00185646	0.0127115	AT1G29880.1
PDK_30s1148111g001	159.533	-1.989	9.67457e-07	2.10129e-05	AT3G28860.1
PDK_30s1148281g003	787.058	1.10788	6.77865e-06	0.000116274	AT5G08690.1
PDK_30s1148281g005	651.178	2.65699	1.56294e-08	5.01868e-07	AT3G18180.1
PDK_30s1148281g006	320.22	1.18503	2.01362e-05	0.000303161	AT1G15110.2
PDK_30s1148281g010	1965.69	1.30168	1.89406e-07	4.92382e-06	AT2G01140.1
PDK_30s1148311g001	144.602	-1.28883	0.0030636	0.0188253	AT5G35810.1
PDK_30s1149181g001	877.617	-0.666576	0.00618706	0.0328314	AT3G19830.1
PDK_30s1149291g001	20.2121	5.48874	3.86862e-10	1.63796e-08	AT3G59850.1
PDK_30s1149451g003	74.2308	-1.16247	0.00768857	0.0388768	AT1G56310.1
PDK_30s1149641g001	152.974	1.11466	0.00331754	0.0200662	AT4G30480.2
PDK_30s1149651g005	1922.97	-1.0374	0.00866388	0.0426374	AT1G26230.1
PDK_30s1149941g005	3215.88	-0.652805	0.00867519	0.0426661	AT4G11960.1
PDK_30s1149961g004	92.9063	-1.36782	0.00283538	0.0177273	AT5G43960.1
PDK_30s1150431g002	1230.38	-0.905398	0.000134824	0.00151755	AT1G52520.1
PDK_30s1150591g001	78.3007	1.32707	0.00280529	0.0176045	AT4G37790.1
PDK_30s1150591g004	279.808	1.11363	0.00285489	0.0178322	AT5G65760.1
PDK_30s1150791g003	299.424	-1.20017	0.000401413	0.0037592	AT3G01100.1
PDK_30s1150871g001	983.86	1.55161	1.26299e-08	4.15524e-07	AT4G17170.1
PDK_30s1151091g001	94.4451	1.52426	0.000536989	0.00474541	AT4G21790.1
PDK_30s1151141g005	81.3424	-1.06409	0.0103747	0.0489904	AT5G22820.2
PDK_30s1151161g003	111.469	-0.959404	0.00635378	0.033574	AT1G66950.1
PDK_30s1151391g001	587.298	-1.27929	2.2946e-06	4.46224e-05	AT3G23020.1
PDK_30s1151451g003	199.862	1.03557	0.00123887	0.00932591	AT1G62350.1
PDK_30s1151561g006	5192.64	3.00152	5.02106e-19	5.38865e-17	AT1G62660.1
PDK_30s1152061g002	244.831	-1.06474	0.00703012	0.0362879	AT2G23360.1
PDK_30s1152341g001	26.2127	2.63446	0.000206996	0.00216723	AT5G53090.1
PDK_30s1152451g001	28.7384	2.6144	0.000515741	0.00459406	NA
PDK_30s1152651g003	6252.07	0.736011	0.000353283	0.00339724	AT5G10980.1
PDK_30s1152671g002	1178.52	-0.974516	2.54543e-05	0.000370982	AT1G67140.3
PDK_30s1152671g004	124.067	-2.7198	2.43579e-07	6.17221e-06	AT1G67140.3
PDK_30s1152751g003	1621.51	1.87828	8.69878e-12	4.61841e-10	AT5G24870.1
PDK_30s1152751g004	112.453	1.32101	0.000595523	0.0051873	AT5G43150.1
PDK_30s1152751g006	526.586	-0.985613	0.00154828	0.0110225	AT4G30160.2
PDK_30s1152751g007	199.223	-2.17828	9.51478e-09	3.22e-07	AT4G30160.2
PDK_30s1153301g004	99.8626	3.00725	0.00141948	0.0103705	AT5G06760.1
PDK_30s1153481g001	34.8914	-1.60197	0.00232721	0.0152431	AT1G68930.1
PDK_30s1154451g001	31.594	3.39303	0.000159801	0.00175536	NA
PDK_30s1154581g001	582.553	1.21359	4.17659e-07	9.96671e-06	AT4G38890.1
PDK_30s1154581g004	1610.16	0.996013	2.75347e-05	0.000396978	AT4G36130.1
PDK_30s1154711g001	327.171	2.43584	4.36909e-05	0.00059046	AT5G25930.1
PDK_30s1154831g001	62.8677	5.18647	3.47883e-17	3.14489e-15	AT1G78780.2
PDK_30s1154831g002	3.40925	2.82654	0.00285991	0.0178483	AT1G78780.2
PDK_30s1155471g002	427.562	-0.884197	0.0091833	0.0445757	AT1G14670.1
PDK_30s1156141g001	2292.29	1.04864	0.000176734	0.0019059	AT1G08830.1
PDK_30s1157071g001	128.009	1.60833	0.000963893	0.00760093	AT5G67130.1
PDK_30s1157071g003	643.694	0.808113	0.00112461	0.00860784	AT5G42940.1
PDK_30s1157071g006	343.546	-1.42613	8.02941e-05	0.000985579	AT1G15750.1
PDK_30s1157621g001	612.46	5.13846	3.67713e-36	1.13533e-33	AT2G23610.1
PDK_30s1157671g001	301.882	-1.53359	6.50644e-06	0.000112277	AT1G75210.1
PDK_30s1158071g001	937.479	0.876245	0.000547103	0.00482417	AT3G10410.1
PDK_30s1158071g003	454.376	0.727557	0.00288435	0.0179524	AT1G75560.1
PDK_30s1158071g004	345.775	1.932	0.00100382	0.00785711	AT4G12110.1
PDK_30s1158341g001	11.6124	-2.74313	0.00125198	0.00939176	AT3G19820.1
PDK_30s1158551g003	163.866	2.75763	3.89321e-10	1.64152e-08	NA
PDK_30s1158601g003	152.475	2.08191	4.39321e-09	1.56603e-07	AT4G29850.1
PDK_30s1158801g003	595.354	0.786258	0.00503084	0.0280152	AT1G71100.1
PDK_30s1158821g003	15.8899	2.05966	0.00217172	0.014389	AT2G39200.1
PDK_30s1159491g003	590.884	0.952138	0.00199276	0.0134296	AT5G22080.1
PDK_30s1160051g001	86.2874	-1.40301	0.00557328	0.0303626	AT1G68470.1
PDK_30s1160151g001	206.247	1.51758	0.000473666	0.00428778	AT3G29770.1
PDK_30s1160631g003	23.0848	-1.95844	0.00857762	0.0423063	AT5G57010.1
PDK_30s1160831g002	980.752	-0.879391	0.00672587	0.0351057	AT4G24680.1
PDK_30s1160881g002	143.587	1.30254	0.000918803	0.0073318	AT1G15750.1
PDK_30s1161021g002	84.2052	2.26972	0.000332328	0.00323448	AT3G22910.1
PDK_30s1161651g001	21.0053	2.41175	0.000170351	0.00184799	AT2G20362.1
PDK_30s1161861g002	2405.26	1.4675	1.35594e-07	3.68722e-06	AT5G57655.2
PDK_30s1162251g002	904.49	-1.55744	0.000255843	0.00259188	AT1G07200.2
PDK_30s1162481g001	36.7351	-2.6192	0.000207112	0.00216723	AT4G22970.1
PDK_30s1162481g002	33.0548	-2.57174	0.000203033	0.00213893	AT4G22970.1
PDK_30s1162481g003	87.0653	-1.34858	0.00412619	0.0239193	AT4G22970.1
PDK_30s1162561g001	481.179	-1.1623	0.000586548	0.00512916	AT2G21630.1
PDK_30s1162681g001	262.331	1.93317	6.09679e-12	3.32491e-10	AT2G01670.1
PDK_30s1162731g001	1644.22	1.53157	1.29209e-05	0.000206786	AT5G13420.1
PDK_30s1162971g003	286.908	0.80626	0.00257425	0.0164269	AT3G44190.1
PDK_30s1163321g001	421.658	-0.85241	0.00220444	0.0145529	AT1G79000.2
PDK_30s1164071g003	716.562	-1.21535	0.00370189	0.0219737	AT1G15750.1
PDK_30s1164261g001	113.073	-1.66908	0.00405927	0.0235955	AT1G14470.1
PDK_30s1164261g003	31.0161	-2.32818	0.00256156	0.0163616	AT2G34680.1
PDK_30s1164261g004	33.4457	-2.38852	0.00242187	0.0157194	AT2G34680.1
PDK_30s1164261g007	295.057	-0.896508	0.00400695	0.0233872	AT4G21130.1
PDK_30s1164921g001	27.3538	-3.02314	4.4979e-05	0.00060461	NA
PDK_30s1164921g002	1506.32	-1.88044	1.07928e-12	6.2783e-11	NA
PDK_30s1165641g003	1137.14	1.84526	2.65751e-07	6.69179e-06	AT3G24090.1
PDK_30s1165911g006	360.265	2.27742	1.46955e-14	1.04583e-12	NA
PDK_30s1165911g007	718.777	5.21126	4.57393e-57	3.39979e-54	AT4G15610.1
PDK_30s1165991g002	93.1305	3.33096	3.19326e-12	1.7901e-10	AT1G77280.1
PDK_30s1165991g003	234.136	1.16424	0.00128662	0.00959075	AT5G41700.4
PDK_30s1166381g001	10938.8	8.35217	2.67525e-79	4.88087e-76	AT4G33720.1
PDK_30s1167041g003	172.427	3.0923	2.31577e-15	1.80837e-13	AT1G77380.1
PDK_30s1167041g004	76.276	1.38339	0.00219389	0.0145088	AT1G11050.1
PDK_30s1167791g006	2957.02	-0.820008	0.00359792	0.0215157	AT2G27170.1
PDK_30s1167791g007	391.984	1.71369	7.5983e-07	1.67941e-05	AT5G27490.1
PDK_30s1167791g008	143.69	1.87584	5.95e-07	1.35381e-05	AT1G11020.1
PDK_30s1167791g009	26.7566	2.21217	0.000216387	0.00224314	AT2G18660.1
PDK_30s1167791g011	260.508	2.86171	5.22495e-16	4.38743e-14	AT4G32500.1
PDK_30s1167791g012	181.887	2.07507	8.88291e-05	0.00107198	AT2G26650.1
PDK_30s1167791g014	314.655	1.15041	0.000190347	0.00202764	AT1G55300.2
PDK_30s1168041g003	468.291	0.841146	0.00213306	0.0141656	AT1G04950.1
PDK_30s1168561g001	286.842	1.07157	0.000201204	0.00212524	AT3G02020.1
PDK_30s1168591g001	22.2834	2.83565	2.70756e-05	0.000391203	AT1G75060.1
PDK_30s1168791g001	409.458	0.738407	0.00791629	0.0397876	AT5G13970.1
PDK_30s1169101g001	87.6892	-2.19466	0.000591888	0.00516686	AT5G15680.1
PDK_30s1169121g001	437.538	-2.45231	1.97437e-05	0.000298146	AT3G61670.1
PDK_30s1169651g001	3016.32	1.65682	2.97123e-10	1.27142e-08	AT5G17920.1
PDK_30s1171101g003	139.751	3.17377	2.44052e-14	1.68312e-12	AT3G61530.1
PDK_30s1171101g007	257.731	1.02614	0.00289375	0.0179965	AT1G79900.1
PDK_30s1171781g001	124.015	-1.79136	0.00308062	0.0189067	AT3G02040.1
PDK_30s1171781g002	8160.74	1.89051	6.63346e-13	3.95035e-11	AT5G13180.1
PDK_30s1172091g001	364.398	-1.70519	4.00989e-05	0.000548939	AT4G20400.1
PDK_30s1172371g001	21.2726	-2.23873	0.00390523	0.0229298	AT1G27460.1
PDK_30s1172411g006	238.319	0.833881	0.00874117	0.0429231	AT5G50230.1
PDK_30s1172441g005	98.9137	3.45072	4.78548e-11	2.30311e-09	AT5G20340.1
PDK_30s1172441g006	150.273	1.37061	2.60659e-05	0.000378247	AT3G10300.3
PDK_30s1172511g001	488.758	-1.41051	0.00247309	0.0159539	AT2G47000.1
PDK_30s1172771g001	257.57	-1.62874	0.000400832	0.00375551	AT4G31210.1
PDK_30s1172771g003	272.356	-1.39054	1.24365e-06	2.61897e-05	AT5G15700.2
PDK_30s1172781g003	1196.42	-1.4069	0.000117782	0.00136005	AT4G00450.1
PDK_30s1173071g002	15.0713	2.10255	0.0028763	0.0179269	AT5G50460.1
PDK_30s1173111g004	92.7038	2.36695	1.87942e-07	4.89211e-06	AT3G24420.1
PDK_30s1173371g002	487.157	1.06642	0.00142297	0.0103921	AT2G02760.1
PDK_30s1173371g005	247.585	2.10339	8.26058e-14	5.47134e-12	AT3G47730.1
PDK_30s1173781g004	110.937	1.82601	0.0032022	0.0194979	AT3G14690.1
PDK_30s1173791g004	1296.7	0.678639	0.0105077	0.0494091	AT2G47070.1
PDK_30s1173851g004	1598.55	1.71498	9e-09	3.049e-07	AT1G51760.1
PDK_30s1174131g003	679.752	1.17374	6.2542e-06	0.000108203	AT1G21410.1
PDK_30s1174771g004	96.1455	0.962128	0.00645299	0.0339463	AT3G47550.3
PDK_30s1175181g002	248.554	-0.769529	0.00792824	0.0398377	AT2G31240.1
PDK_30s1175191g002	447.095	2.35196	1.77709e-09	6.78029e-08	AT2G26600.1
PDK_30s1175451g001	1153.78	-0.680743	0.00783381	0.0394818	AT1G57770.1
PDK_30s1175841g001	5336.66	0.913159	0.0104635	0.0492849	AT5G48480.1
PDK_30s1175861g001	348.852	-0.870109	0.00509948	0.0283024	NA
PDK_30s1176061g004	136.618	-0.894922	0.00817178	0.0408162	AT4G33680.1
PDK_30s1176291g002	572.386	3.71628	9.13979e-14	6.01398e-12	AT2G38740.1
PDK_30s1176491g001	151.513	-1.17693	0.00280629	0.0176053	AT4G39952.1
PDK_30s1176691g001	756.096	1.51151	0.00238788	0.0155391	NA
PDK_30s1177171g002	3030.53	-0.863874	0.00042038	0.00389502	AT5G47040.1
PDK_30s1177191g001	825.573	-1.1562	2.53325e-05	0.000370013	AT5G24300.1
PDK_30s1177311g001	400.149	0.946487	0.000516631	0.00459994	AT4G00330.1
PDK_30s1177361g001	650.291	-1.60752	0.00859338	0.0423736	AT2G47520.1
PDK_30s1177671g001	131.537	-1.61658	0.00180561	0.0124445	AT5G64070.1
PDK_30s1177671g002	27.2063	-1.53037	0.00797256	0.0400304	AT5G64070.1
PDK_30s1177671g004	367.654	-1.01329	0.00153071	0.0109323	AT4G26850.1
PDK_30s1177671g005	42.1289	4.40804	4.26649e-07	1.01211e-05	NA
PDK_30s1177951g006	865.635	-1.15983	6.69767e-05	0.000842731	AT4G03420.1
PDK_30s1177951g008	207.847	-1.99612	7.32099e-05	0.000908627	AT5G23110.1
PDK_30s1178041g001	1737.11	0.762346	0.0006548	0.00559844	AT5G42790.1
PDK_30s1178561g001	470.388	-0.983521	0.00203697	0.0136569	AT4G25290.1
PDK_30s1179481g005	183.36	-0.983582	0.00168814	0.0118542	AT3G59240.1
PDK_30s1179861g004	171.663	-1.08826	0.000391942	0.00368752	AT2G05120.1
PDK_30s1179991g006	893.268	0.976112	0.000133577	0.00150665	AT1G30630.1
PDK_30s1180111g002	219.662	-1.21177	4.21206e-05	0.000571933	AT5G60740.1
PDK_30s1180271g002	72.3518	1.53596	7.91082e-05	0.000974002	AT5G11340.1
PDK_30s1180271g003	92.1435	-1.35874	0.00712266	0.0366198	AT1G15490.1
PDK_30s1180301g001	381.863	1.78876	2.18389e-06	4.28851e-05	AT3G48270.1
PDK_30s1180351g001	37.9953	-2.44812	9.71366e-05	0.00115625	AT3G14470.1
PDK_30s1181731g001	10909.4	4.48724	3.01231e-29	6.6433e-27	AT1G01720.1
PDK_30s1181871g001	35.9162	2.31311	0.000288219	0.00285361	AT4G30380.1
PDK_30s1181921g001	86.707	-1.48049	0.0017349	0.0120895	AT2G34930.1
PDK_30s1182051g002	113.747	-1.19057	0.00696054	0.0360555	AT1G50500.2
PDK_30s1182231g002	21.7366	1.89316	0.00560234	0.030445	AT2G21940.4
PDK_30s1182331g004	267.387	-1.36009	0.000567764	0.0049801	AT1G12930.1
PDK_30s1182411g001	192.307	-1.21556	0.00385256	0.0227002	AT5G60900.1
PDK_30s1182501g003	324.584	1.85308	6.5e-08	1.85991e-06	AT3G13790.1
PDK_30s1182531g002	78.8078	-2.34951	0.000335155	0.0032541	AT3G18310.1
PDK_30s1182671g001	18.2465	2.76485	0.00321731	0.0195602	AT4G23180.1
PDK_30s1182771g002	174.435	-1.12351	0.00173063	0.0120765	AT5G44520.1
PDK_30s1182821g001	40.3743	3.27813	1.60277e-07	4.25477e-06	NA
PDK_30s1183051g002	207.873	-1.46945	8.86658e-05	0.00107066	AT4G28010.1
PDK_30s1183211g002	599.461	1.2569	0.000804426	0.00660828	AT4G24230.6
PDK_30s1183541g001	16.2097	-2.14627	0.00534653	0.0293248	AT5G07400.1
PDK_30s1183591g001	297.859	1.53287	5.82119e-09	2.02822e-07	AT4G14965.1
PDK_30s1183641g001	4287.61	0.890462	0.00303493	0.0186892	AT4G01850.1
PDK_30s1183861g001	643.911	-3.33046	0.000364286	0.00348634	AT1G60690.1
PDK_30s1183951g001	73.0254	-1.38094	0.00392052	0.022986	AT1G01860.1
PDK_30s1184821g002	51.5272	1.42692	0.0022823	0.014988	AT2G20820.2
PDK_30s1184821g004	1108.16	0.64105	0.00555771	0.0303165	AT4G21570.1
PDK_30s1185031g001	100.085	-1.10105	0.00435175	0.024896	AT4G32570.1
PDK_30s1185221g002	135.547	0.911357	0.00393791	0.0230677	AT2G15900.1
PDK_30s1185391g002	127.075	-0.988387	0.00530688	0.0291796	AT5G49650.1
PDK_30s1185661g001	218.98	0.979904	0.00128386	0.00957482	AT4G19900.1
PDK_30s1185691g002	344.889	1.20264	0.00163908	0.0115827	AT1G22180.2
PDK_30s1185771g002	360.941	-1.30634	0.000638384	0.00548447	AT2G31320.1
PDK_30s1185931g004	378.567	1.20751	0.000370652	0.00353211	AT1G01230.1
PDK_30s1185931g007	23.3086	5.48584	2.6844e-11	1.33681e-09	AT3G13540.1
PDK_30s1186231g001	29.2718	1.71804	0.00379023	0.0224119	AT5G67480.2
PDK_30s1186351g001	439.845	1.73405	1.34733e-06	2.81076e-05	AT1G52190.1
PDK_30s1186581g001	1029.54	-0.899777	0.00708696	0.0365096	AT5G42870.1
PDK_30s1187081g002	1832.1	-1.20772	0.00429943	0.0246741	AT4G22200.1
PDK_30s1187081g003	386.273	-2.35555	5.44927e-13	3.28412e-11	AT4G22200.1
PDK_30s1187081g008	278.427	-0.892331	0.00166243	0.0117147	AT4G13650.1
PDK_30s1187081g011	838.331	0.914827	0.000261376	0.00263331	AT1G72160.1
PDK_30s1187571g001	5.78323	2.88505	0.00199342	0.0134296	AT4G19460.1
PDK_30s1187611g001	92.1984	1.1212	0.00377147	0.0223339	AT1G55830.2
PDK_30s1187611g005	37.1869	-1.90608	0.00254981	0.0163125	AT3G07660.1
PDK_30s1187701g002	20.6663	-3.18301	6.35271e-05	0.000808962	AT3G43610.1
PDK_30s1188121g001	295.208	-1.67505	0.00530389	0.0291787	AT5G44800.1
PDK_30s1188281g002	166.141	-1.95859	1.82452e-09	6.93492e-08	AT4G02460.1
PDK_30s1188861g001	19.86	-2.12822	0.00107471	0.00830831	AT5G67100.1
PDK_30s1189211g005	36.6189	-2.12406	0.000674644	0.00574191	AT4G10320.1
PDK_30s1189261g002	922.509	1.42306	6.88183e-05	0.000863197	AT4G20260.4
PDK_30s1189731g001	54.2874	-1.86839	0.000210003	0.0021871	AT5G08110.1
PDK_30s1189901g001	184.231	-1.11216	0.00670126	0.0350144	AT3G49170.1
PDK_30s1190441g003	85.738	-1.48566	0.00489906	0.0274175	AT1G07910.1
PDK_30s1190441g009	497.479	0.803763	0.00467653	0.0264227	AT5G62640.3
PDK_30s1190961g001	98.315	1.93219	0.000221617	0.00228894	AT3G16500.1
PDK_30s1191421g001	143.998	-1.44228	8.09282e-05	0.000992149	NA
PDK_30s1191581g001	457.146	-1.33831	0.000243391	0.00248076	AT1G79000.2
PDK_30s1192241g001	22.1373	1.83204	0.00506461	0.0281402	AT1G75140.1
PDK_30s1192741g001	614.544	1.01806	0.000643404	0.0055158	AT1G64520.1
PDK_30s1192821g001	594.004	-1.40096	3.89488e-06	7.11897e-05	AT1G11720.2
PDK_30s1193111g001	80.3535	-1.81558	2.27131e-05	0.000335662	AT5G08650.1
PDK_30s1193111g002	69.8333	-1.20387	0.00227058	0.0149306	AT5G08650.1
PDK_30s1193171g002	87.7492	1.23537	0.00550519	0.0300718	AT1G55150.1
PDK_30s1193191g001	360.451	-1.74694	4.818e-05	0.000638305	AT4G37740.1
PDK_30s1193341g004	409.084	-1.2029	7.75528e-05	0.000955438	AT3G05090.1
PDK_30s1193561g004	2883.32	1.43039	9.36234e-06	0.000155038	AT4G31750.1
PDK_30s1193741g005	44.1897	-1.35168	0.00970285	0.0465964	AT1G67310.1
PDK_30s1194061g001	12.1729	2.54084	0.00203801	0.0136569	AT3G53510.1
PDK_30s1194391g001	500.644	0.797658	0.00270626	0.0171061	AT5G60670.1
PDK_30s1194391g003	848.447	-0.810055	0.00426989	0.0245608	AT5G60690.1
PDK_30s1194411g001	1384.29	0.812378	0.0075635	0.0384206	AT1G63970.1
PDK_30s1194551g001	1471.18	0.655223	0.00875288	0.0429701	AT5G64610.1
PDK_30s1194551g004	504.182	1.00841	2.37539e-05	0.000349243	AT2G22010.2
PDK_30s1195041g002	215.385	0.77436	0.00774512	0.0390938	AT5G27430.1
PDK_30s1195111g001	1149.6	-1.12807	0.0104907	0.0493524	AT5G47900.1
PDK_30s1195181g002	1995.72	-1.54598	0.00471577	0.026592	AT5G52640.1
PDK_30s1195701g001	370.665	1.87874	1.8289e-08	5.78e-07	AT1G11530.1
PDK_30s1195831g002	1431.53	1.5335	1.68222e-09	6.44284e-08	AT3G13200.1
PDK_30s1195861g001	86.3027	1.37469	0.00136661	0.0100511	AT2G21600.1
PDK_30s1196001g001	254.82	2.75016	1.22176e-14	8.78836e-13	AT3G03990.1
PDK_30s1196021g004	105.097	-1.56	0.00557732	0.0303666	AT4G14920.1
PDK_30s1196241g001	2536.41	2.74386	1.78127e-20	2.11528e-18	AT1G54100.1
PDK_30s1197021g001	100.241	5.8479	2.4831e-21	3.07613e-19	AT1G62660.1
PDK_30s1197161g003	215.422	-1.09111	0.000167146	0.00181813	AT1G18700.4
PDK_30s1197421g001	20.0715	2.9992	7.54643e-05	0.000933144	AT3G54940.2
PDK_30s1197671g001	581.466	3.86049	3.14708e-24	4.51133e-22	AT1G76490.1
PDK_30s1197791g002	213.209	1.68517	2.97955e-05	0.00042439	AT1G54610.2
PDK_30s1197791g003	18.82	2.31942	0.00279027	0.0175267	AT2G23540.1
PDK_30s1197791g004	358.354	1.02028	0.00577641	0.0311799	AT5G18650.1
PDK_30s1197791g005	789.017	0.800476	0.00051909	0.00461569	AT1G79940.1
PDK_30s1197791g006	259.321	6.31661	4.20173e-45	1.96103e-42	AT3G53440.1
PDK_30s1197791g008	112.954	1.14167	0.00614352	0.0326896	AT3G60600.1
PDK_30s1197791g009	526.73	1.38031	4.99709e-07	1.16793e-05	AT1G54580.1
PDK_30s1197791g015	2216.38	0.977639	0.00192869	0.0130987	AT4G02890.3
PDK_30s1197911g002	985.809	1.3675	1.0666e-05	0.000174313	AT2G31200.1
PDK_30s1197971g001	24.3819	-1.93352	0.0078447	0.0395169	AT3G59310.2
PDK_30s1198131g001	972.054	1.40075	0.00539225	0.0295489	AT3G26590.1
PDK_30s1198411g001	2608.59	8.49221	2.05953e-64	1.87876e-61	AT5G24090.1
PDK_30s1198421g002	2416.71	1.19316	2.64714e-06	5.02844e-05	AT3G48890.1
PDK_30s1198591g001	30.6818	2.70656	9.95432e-06	0.000163749	AT1G56010.2
PDK_30s1198681g001	824.808	2.78796	2.31939e-18	2.37489e-16	AT4G14880.1
PDK_30s1198871g001	26.4114	4.82429	8.60635e-10	3.46829e-08	AT2G35980.1
PDK_30s1199481g001	298.463	-2.26252	0.000502074	0.00450028	AT3G05680.2
PDK_30s1199611g002	183.299	-1.58997	1.227e-06	2.5947e-05	AT5G15070.2
PDK_30s1200091g004	114.399	-1.1997	0.00852746	0.0421266	AT2G02480.1
PDK_30s1200241g001	719.306	1.56331	1.61014e-08	5.15373e-07	AT5G43830.1
PDK_30s1200581g001	11.4392	-2.13904	0.0103918	0.0490596	NA
PDK_30s1200581g002	93.6697	-1.01398	0.0080699	0.040452	AT5G10020.1
PDK_30s1200721g001	109.541	2.74594	4.67605e-11	2.25586e-09	AT1G32450.1
PDK_30s1200941g001	44.1393	-1.71388	0.00178743	0.0123526	AT3G08840.2
PDK_30s1201081g003	364.73	0.768081	0.00438106	0.0250223	AT1G65270.2
PDK_30s1201491g005	137.983	-1.03173	0.00250087	0.0160711	AT5G23130.1
PDK_30s1201761g002	68.9077	-1.76484	0.0055835	0.030392	AT3G04740.1
PDK_30s1201761g003	143.856	-1.7115	0.00252779	0.0162181	AT3G04740.1
PDK_30s1202131g003	67.08	-1.29831	0.00257007	0.0164054	AT3G53360.1
PDK_30s1202271g001	249.531	1.01756	0.000521083	0.00462726	AT3G02090.2
PDK_30s1202711g001	144.989	2.15872	2.89812e-06	5.45664e-05	AT1G56120.1
PDK_30s1202981g001	48.9152	2.14477	0.00124774	0.00937161	NA
PDK_30s1203091g002	4238.82	-1.05776	6.22759e-06	0.000107836	AT1G16720.1
PDK_30s1203091g003	291.454	0.803326	0.00405297	0.0235697	AT2G06530.1
PDK_30s1203261g003	37.4989	-1.5499	0.0052083	0.0287719	AT2G21390.1
PDK_30s1203831g001	1192.85	1.0921	9.32975e-05	0.00111851	AT4G17720.1
PDK_30s1203841g001	175.619	-1.2957	0.00273379	0.0172429	AT3G47890.1
PDK_30s1203841g004	779.351	1.84458	2.22046e-15	1.74072e-13	AT5G07710.1
PDK_30s1204081g001	238.502	1.35803	1.60921e-06	3.28204e-05	AT1G27680.1
PDK_30s1204081g002	62.267	6.88623	1.70382e-18	1.76258e-16	AT5G66460.1
PDK_30s1204801g004	531.851	0.979011	0.000450459	0.00411529	AT3G16565.2
PDK_30s1205021g001	35.4489	6.15717	2.15486e-13	1.35993e-11	NA
PDK_30s1205581g005	170.475	1.11188	0.000672305	0.00572444	NA
PDK_30s1205891g002	177.681	-1.36137	4.24279e-06	7.64715e-05	AT4G17150.1
PDK_30s1205971g001	186.803	-1.02409	0.00939843	0.0454389	AT3G08800.1
PDK_30s1205991g001	2461.68	-1.04733	0.000383331	0.00362539	AT2G28000.1
PDK_30s1206061g001	63.9257	-1.75147	0.00145672	0.0105694	AT5G61140.2
PDK_30s1206201g001	73.3201	4.64658	1.76883e-18	1.82044e-16	AT5G61890.1
PDK_30s1206871g001	1656.6	0.848379	0.00244347	0.0158019	AT5G09810.1
PDK_30s1207571g001	16.2881	1.82829	0.00787294	0.0396392	AT5G17980.1
PDK_30s1208001g002	345.697	0.923125	0.00140238	0.0102717	AT4G34555.1
PDK_30s1208491g001	34.0326	-1.67783	0.00276895	0.0174201	AT1G21280.1
PDK_30s1208961g004	633.828	0.933702	0.00142988	0.0104312	AT1G16350.1
PDK_30s1209321g001	38.0479	-1.94684	0.000623253	0.00538909	AT2G29760.1
PDK_30s1209391g002	355.705	0.900835	0.00243339	0.0157636	AT1G55000.1
PDK_30s1210051g005	233.907	1.07523	0.000760722	0.0063319	AT5G64970.1
PDK_30s1210051g008	143.625	1.07445	0.00417731	0.0241528	AT5G10260.1
PDK_30s1210401g001	1347.87	1.08665	0.00036507	0.00349218	AT5G47120.1
PDK_30s1210471g004	19.8335	2.25305	0.00698381	0.0361325	NA
PDK_30s1210531g003	247.668	3.67478	1.62349e-28	3.35896e-26	AT4G15970.1
PDK_30s1210651g004	811.111	2.44247	2.48132e-24	3.60852e-22	AT2G26770.1
PDK_30s1210651g005	187.342	-0.950995	0.00379526	0.0224305	NA
PDK_30s1210821g002	1285.4	-0.657098	0.00701989	0.0362631	AT3G57300.2
PDK_30s1211281g004	472.195	2.68909	4.66374e-22	5.96157e-20	AT1G18390.2
PDK_30s1211301g001	934.864	-1.39281	4.00978e-06	7.30238e-05	AT4G19380.1
PDK_30s1211461g003	259.033	0.829929	0.00900896	0.0438943	AT1G04940.1
PDK_30s1211721g001	192.03	1.27881	0.000480138	0.00433854	AT2G24860.1
PDK_30s1211881g001	1037.64	2.35834	1.97108e-17	1.85716e-15	AT3G54850.1
PDK_30s1211881g003	245.521	1.09393	0.000268435	0.00269361	AT3G45020.1
PDK_30s1212071g001	86.8212	-3.02751	2.09422e-08	6.58759e-07	AT3G59100.1
PDK_30s1212071g003	727.865	0.836759	0.00705392	0.0363734	AT1G29850.3
PDK_30s1212091g001	402.725	-1.675	0.000885321	0.00711907	AT2G28110.1
PDK_30s1212231g001	466.833	5.64354	2.21056e-44	9.64429e-42	AT1G58440.1
PDK_30s1212231g002	51.0027	-1.56349	0.000768449	0.00637536	AT2G14520.1
PDK_30s1212571g005	227.742	-1.82366	0.00584708	0.0314683	AT2G27690.1
PDK_30s1212631g001	46.3857	-2.50006	0.00103424	0.00804811	AT5G20480.1
PDK_30s654481g002	188.625	-0.986506	0.00672155	0.0350923	AT1G07590.1
PDK_30s654481g003	166.882	-1.04708	0.00614405	0.0326896	AT5G17160.1
PDK_30s654481g004	1300.27	-0.938737	0.00585502	0.0314941	AT1G80490.2
PDK_30s654541g002	106.305	2.50874	1.63629e-09	6.29093e-08	AT1G30300.1
PDK_30s654541g004	446.445	0.942237	0.000520405	0.00462329	AT2G34630.2
PDK_30s654701g001	16.5185	-1.73065	0.00995265	0.0474667	AT4G34200.1
PDK_30s654701g004	93.3009	-1.29661	0.000923737	0.00735654	AT3G20330.1
PDK_30s654801g001	1117.44	1.6114	1.89213e-08	5.97061e-07	AT4G37680.1
PDK_30s654801g008	117.617	2.12276	2.00184e-07	5.17051e-06	AT5G67640.1
PDK_30s654801g009	711.377	7.72256	4.74191e-34	1.3595e-31	AT2G46740.1
PDK_30s654811g001	103.937	-1.72828	0.00126349	0.00945804	AT4G20850.1
PDK_30s654931g001	421.161	0.731573	0.00341509	0.0205757	AT5G42890.1
PDK_30s654931g003	2200.98	6.37312	1.9911e-69	2.35056e-66	AT4G25000.1
PDK_30s654931g004	68.3186	4.2177	9.22001e-17	8.11563e-15	AT4G25000.1
PDK_30s655081g002	915.695	0.936848	0.000123288	0.00140903	AT5G06440.4
PDK_30s655081g005	507.1	-1.20723	0.000667328	0.00569655	AT5G22010.1
PDK_30s655081g008	155.044	-0.878892	0.00820443	0.0409385	AT1G08660.1
PDK_30s655081g011	235.828	2.087	2.37916e-05	0.000349286	AT3G58040.1
PDK_30s655081g013	1150.01	-1.56321	5.66255e-05	0.00073507	AT5G06530.2
PDK_30s65509101g001	585.17	0.804674	0.0037776	0.0223535	AT1G52280.1
PDK_30s65509103g001	12.0239	2.78815	0.000592819	0.00516824	AT1G03050.1
PDK_30s65509104g001	256.322	1.3801	2.77121e-05	0.000399249	AT3G02100.1
PDK_30s65509104g002	947.741	0.976657	8.15296e-05	0.000998912	AT3G02100.1
PDK_30s65509104g004	27.2757	-1.98895	0.00622998	0.0330242	AT5G15540.1
PDK_30s65509105g004	36.7026	2.11874	0.00102477	0.00798991	AT5G05940.1
PDK_30s65509105g005	19.7713	3.15776	6.5798e-06	0.000113308	AT1G80190.1
PDK_30s65509107g001	74.7007	2.08395	5.03931e-07	1.17461e-05	AT4G03030.1
PDK_30s65509109g001	239.271	-2.58674	0.000130456	0.0014775	AT2G25660.1
PDK_30s65509109g002	82.4728	-2.48556	1.48082e-05	0.000231995	AT2G25660.1
PDK_30s65509109g004	195.181	-1.40603	8.26069e-05	0.00100792	AT5G62960.1
PDK_30s65509110g002	9.27793	-2.91724	0.00112303	0.00859905	AT2G02480.1
PDK_30s65509112g001	208.31	-1.25914	5.41826e-05	0.000707936	AT1G78930.1
PDK_30s65509113g005	219.635	0.909621	0.0018934	0.0129247	AT1G12440.1
PDK_30s65509116g003	3204.51	1.15154	0.000764541	0.00635081	AT3G61440.1
PDK_30s65509118g010	75.8541	2.05115	3.94193e-07	9.50024e-06	NA
PDK_30s65509118g013	72.5141	-1.92822	0.000762726	0.00634361	AT5G10370.1
PDK_30s65509121g003	1091.22	0.845337	0.00171175	0.0119736	AT4G38520.1
PDK_30s65509123g002	327.257	1.42432	2.91097e-07	7.2392e-06	AT3G20920.1
PDK_30s65509131g001	740.2	1.64928	2.05222e-07	5.29382e-06	AT5G06370.1
PDK_30s65509131g003	166.4	3.32404	6.08256e-15	4.47146e-13	AT1G52540.1
PDK_30s65509138g001	26.7413	4.32958	9.07363e-10	3.64927e-08	AT2G01770.1
PDK_30s65509139g001	508.513	1.10479	5.13207e-05	0.000674938	AT4G14930.1
PDK_30s65509142g001	904.036	1.05627	0.00883546	0.0433022	AT5G27650.1
PDK_30s65509142g004	600.722	1.24801	3.98279e-05	0.000545602	AT3G05420.2
PDK_30s65509144g003	99.1706	-1.04152	0.00293437	0.018204	AT3G30300.1
PDK_30s65509147g001	89.1316	-2.55828	0.00651337	0.0341654	AT5G35550.1
PDK_30s65509148g006	119.386	1.5084	5.73499e-05	0.000743031	AT5G42450.1
PDK_30s65509156g001	652.044	2.4915	7.09587e-05	0.000884516	AT5G47910.1
PDK_30s65509156g003	143.552	2.82246	2.13755e-17	1.99528e-15	AT1G44960.1
PDK_30s65509157g002	74.8707	1.51122	0.000873641	0.00704141	AT5G55710.1
PDK_30s65509158g003	15195.5	-2.03655	0.000856708	0.00693024	AT3G51550.1
PDK_30s65509161g001	47.7726	-1.49741	0.00828273	0.041198	AT3G43610.1
PDK_30s65509165g002	259.149	6.61242	4.00731e-32	1.04445e-29	AT5G52390.1
PDK_30s65509168g001	62.3651	1.28254	0.00176422	0.0122301	NA
PDK_30s6550916g003	278.991	-0.991892	0.00798849	0.0400903	AT4G15090.1
PDK_30s65509175g006	292.905	0.900233	0.00301476	0.0185906	AT3G30841.1
PDK_30s65509177g001	275.224	-1.16311	0.00240562	0.0156342	AT1G18870.1
PDK_30s65509180g002	306.44	0.816735	0.00893289	0.0436403	AT4G25230.1
PDK_30s65509185g003	5348.58	9.8384	5.27053e-91	1.51106e-87	NA
PDK_30s65509187g003	3894.39	-1.92712	0.00166816	0.0117441	AT2G01670.1
PDK_30s65509188g001	429.699	0.84989	0.00515821	0.0285651	AT5G27700.1
PDK_30s65509191g001	36.6452	-1.71377	0.0042068	0.0242953	AT5G48450.1
PDK_30s655091g001	326.301	0.695994	0.00853069	0.0421266	AT5G58950.1
PDK_30s655091g002	899.894	0.652269	0.0104242	0.0491778	AT4G27500.1
PDK_30s65509200g003	276.776	2.5158	0.00767372	0.0388212	AT1G21890.1
PDK_30s65509202g001	295.926	-1.78378	0.00234383	0.0153169	AT3G23900.1
PDK_30s65509202g003	1337.67	-0.818454	0.00483797	0.0271438	AT3G23900.1
PDK_30s65509210g001	335.613	0.817261	0.00355079	0.0212656	AT3G53670.1
PDK_30s65509228g002	42.5673	-1.6395	0.00219414	0.0145088	AT2G32810.1
PDK_30s65509229g002	693.821	2.39546	6.82293e-15	4.97925e-13	AT1G76690.1
PDK_30s65509230g002	32.9817	-2.19961	0.00017142	0.00185828	AT4G01860.1
PDK_30s65509232g003	47.085	3.8649	7.6e-08	2.14356e-06	AT5G22470.1
PDK_30s65509238g003	143.469	-1.39611	6.44049e-05	0.000817542	AT1G73660.1
PDK_30s6550923g001	1620.74	1.05123	0.000100674	0.00119088	AT5G61530.1
PDK_30s65509247g005	287.833	-1.90744	0.00016084	0.00176291	AT1G67500.2
PDK_30s65509255g001	75.2871	2.60588	1.35774e-07	3.68722e-06	AT4G02780.1
PDK_30s65509261g002	235.051	-1.40727	0.0017181	0.0120064	AT3G17340.2
PDK_30s6550926g017	1915.96	-1.4567	2.58703e-05	0.000376226	AT1G71810.1
PDK_30s6550926g024	22.1322	-2.29107	0.00194298	0.0131602	AT1G69780.1
PDK_30s6550926g030	53.6448	-1.57837	0.00132568	0.00980288	AT1G50010.1
PDK_30s6550926g043	1668.38	0.908177	0.000283408	0.00281348	AT3G58730.1
PDK_30s65509270g001	91.9296	1.39696	0.00161152	0.011416	AT2G42490.1
PDK_30s65509304g001	1331.31	1.0812	2.68016e-05	0.000387802	AT2G26230.1
PDK_30s65509309g002	284.936	1.10602	0.00415728	0.0240787	AT1G30500.2
PDK_30s65509318g004	1277.07	-1.62821	1.03996e-08	3.50184e-07	AT5G26742.2
PDK_30s65509324g001	144.448	0.95862	0.00890709	0.0435354	AT2G28760.2
PDK_30s65509325g001	95.6672	-1.57928	0.000100711	0.00119088	AT4G34280.1
PDK_30s65509325g004	217.586	2.89571	2.52035e-08	7.84199e-07	AT3G21060.1
PDK_30s6550932g001	164.502	-1.96953	3.19262e-08	9.77087e-07	AT5G10020.1
PDK_30s65509331g001	106.844	4.54727	2.40935e-14	1.66735e-12	AT2G30040.1
PDK_30s65509337g001	1487.21	-1.09955	3.05038e-05	0.000433555	AT5G22760.1
PDK_30s65509337g003	198.598	1.02006	0.000359342	0.00344724	AT3G10030.1
PDK_30s65509365g002	161.07	-1.00244	0.00681131	0.035456	AT3G53480.1
PDK_30s6550937g001	84.6496	2.43334	1.67391e-07	4.41442e-06	AT5G05840.1
PDK_30s6550937g002	59.8455	-1.43904	0.00534221	0.029317	AT5G59020.1
PDK_30s6550938g006	301.126	-1.19363	0.00360088	0.0215226	AT3G02130.1
PDK_30s6550938g007	7.71677	2.71773	0.0027377	0.0172567	AT1G69260.1
PDK_30s6550938g008	228.139	0.976336	0.00082308	0.00672299	AT5G08060.1
PDK_30s6550938g013	182.833	0.907972	0.00815684	0.0407619	AT1G26355.1
PDK_30s6550938g015	1719.19	-1.36412	0.00476222	0.0268019	AT1G74110.1
PDK_30s655093g006	891.685	1.13811	0.000204791	0.00214983	AT3G08690.1
PDK_30s655093g009	545.425	1.25435	4.62989e-06	8.3036e-05	AT5G56210.1
PDK_30s65509404g004	4.71871	-2.76701	0.00307087	0.0188642	AT5G35550.1
PDK_30s65509411g002	267.671	-1.21533	0.00532947	0.0292713	AT1G70950.1
PDK_30s65509416g001	458.032	0.674026	0.00950936	0.0458538	AT5G54530.1
PDK_30s65509424g003	632.834	0.943538	0.000937662	0.00744168	AT1G72190.1
PDK_30s65509425g003	93.1415	1.90025	1.91759e-06	3.83486e-05	AT1G67730.1
PDK_30s6550942g001	259.302	1.89066	8.23424e-05	0.00100631	AT2G19330.1
PDK_30s65509430g002	870.711	-0.734415	0.00501464	0.0279475	AT3G18680.1
PDK_30s65509449g001	136.804	-1.45852	0.00141254	0.0103385	AT5G59900.1
PDK_30s65509449g002	1009.78	1.03379	5.47312e-06	9.64355e-05	AT5G59890.1
PDK_30s65509452g001	396.901	1.18358	0.000588151	0.00514094	AT2G43360.1
PDK_30s65509458g002	310.15	-1.21927	0.00305333	0.0187794	AT5G60040.2
PDK_30s65509462g005	888.035	-0.824245	0.00123798	0.00932591	AT1G45332.1
PDK_30s65509467g005	197.662	-1.18614	0.00482902	0.0271163	AT2G06210.1
PDK_30s65509468g002	1558.01	-1.41694	9.16652e-10	3.67926e-08	AT2G44280.1
PDK_30s65509468g006	547.946	0.681812	0.00380016	0.0224442	AT5G23250.1
PDK_30s65509468g008	234.476	-0.867575	0.00952832	0.04589	AT3G51840.1
PDK_30s65509477g002	178.311	1.22728	0.000573442	0.00502331	AT5G49710.3
PDK_30s65509484g003	126.279	-1.0767	0.00689369	0.0357954	AT3G13960.1
PDK_30s6550948g003	716.847	-0.816553	0.00203876	0.0136569	AT4G09140.1
PDK_30s6550948g009	816.167	1.17095	0.000211815	0.00220369	AT4G24290.2
PDK_30s6550948g011	390.774	-1.181	0.00059311	0.00516853	AT1G33980.2
PDK_30s6550948g012	1144.97	-0.845974	0.000375059	0.00356395	AT2G02560.1
PDK_30s6550949g003	25.9732	4.33966	7.51744e-10	3.054e-08	AT2G01050.1
PDK_30s6550949g009	275.779	0.83823	0.00552009	0.0301286	AT3G19950.1
PDK_30s6550949g021	188.981	1.02232	0.00157649	0.0111955	AT3G03740.1
PDK_30s655094g003	1532.91	0.781522	0.000625385	0.00539822	AT1G34780.1
PDK_30s65509500g001	3095.07	0.995717	0.00061188	0.00531134	AT1G01630.1
PDK_30s65509501g001	19.8366	-2.20818	0.000717067	0.00603389	AT1G27385.4
PDK_30s65509507g001	71.3875	-1.83451	0.000498089	0.00447156	AT1G30320.1
PDK_30s6550950g002	934.805	1.91877	5.97297e-10	2.46649e-08	AT3G13040.1
PDK_30s6550950g004	85.8232	1.82168	2.32355e-05	0.000342626	AT3G13050.1
PDK_30s6550950g006	237.822	-1.25041	0.00048846	0.00440184	AT4G31120.1
PDK_30s6550950g008	317.767	1.11078	0.00275825	0.0173636	AT4G38980.1
PDK_30s6550950g015	580.022	1.08848	0.000151093	0.00167068	AT2G24360.1
PDK_30s65509510g001	599.166	-1.26296	0.000225076	0.00232	AT5G16000.1
PDK_30s6550951g007	846.133	0.900742	0.000209847	0.00218662	AT3G47000.1
PDK_30s6550951g019	155.983	1.06728	0.000906637	0.00725201	AT3G09030.1
PDK_30s65509527g001	411.733	-2.31705	0.000110062	0.00128271	AT1G73590.1
PDK_30s65509529g001	347.167	-0.944077	0.00360121	0.0215226	AT4G25650.2
PDK_30s6550952g002	861.702	1.9925	7.24788e-13	4.27817e-11	AT1G34340.1
PDK_30s6550952g005	754.811	9.16112	1.10972e-53	7.42368e-51	AT1G71950.1
PDK_30s6550952g006	159.811	2.6698	1.3755e-11	7.09637e-10	AT2G38290.1
PDK_30s65509530g001	95.5972	2.48155	6.35046e-08	1.82589e-06	AT5G13250.1
PDK_30s65509534g001	124.291	-1.79273	0.000723021	0.00606872	AT3G27700.1
PDK_30s65509539g002	115.398	3.10343	1.21706e-08	4.01728e-07	AT4G38900.1
PDK_30s6550953g005	64.4775	-1.42412	0.00973912	0.0466924	AT2G16950.1
PDK_30s6550953g007	103.521	1.8017	0.000108887	0.00127049	AT1G71980.1
PDK_30s6550953g011	329.492	-1.05243	0.000173593	0.00187706	AT3G52750.1
PDK_30s65509547g001	4615.31	-0.787525	0.00696809	0.0360698	AT1G15290.1
PDK_30s65509547g002	1057.55	-2.00151	5.00485e-07	1.16793e-05	AT1G15290.1
PDK_30s65509547g003	153.81	-2.10729	9.8015e-07	2.12426e-05	AT4G28080.1
PDK_30s6550954g003	576.321	0.675296	0.00509175	0.0282673	AT4G08350.1
PDK_30s65509551g001	397.075	-1.69522	5.90932e-07	1.34919e-05	AT1G51940.1
PDK_30s65509551g003	358.713	-1.44328	2.92753e-06	5.49604e-05	AT5G48120.1
PDK_30s65509551g005	951.769	-0.817438	0.00217614	0.0144135	AT4G39680.1
PDK_30s65509559g009	324.36	-1.23403	0.00022172	0.00228894	AT1G06490.1
PDK_30s65509559g011	59.4131	-2.52728	0.000494636	0.00444751	AT1G06490.1
PDK_30s6550955g004	23.2733	1.85406	0.00319063	0.0194569	AT3G51370.1
PDK_30s65509560g002	609.69	0.974537	0.000132316	0.00149465	AT3G21865.1
PDK_30s65509566g004	356.841	1.42581	2.02459e-06	4.01893e-05	AT1G63800.1
PDK_30s6550957g007	480.119	-1.35475	0.000119974	0.00137981	AT1G50360.1
PDK_30s65509582g001	111.23	1.37126	0.00227904	0.0149764	AT5G20940.1
PDK_30s65509584g003	539.881	-1.145	0.000189396	0.00201858	AT5G24740.1
PDK_30s65509584g005	18.1918	-2.08933	0.00146907	0.0106382	AT5G24740.1
PDK_30s65509585g003	996.247	1.91895	4.51145e-09	1.60532e-07	AT1G28600.1
PDK_30s65509595g001	222.931	0.913416	0.00456686	0.0258876	NA
PDK_30s6550959g001	1002.57	0.80427	0.000903194	0.00723601	AT1G10430.1
PDK_30s6550959g004	8.14569	3.48793	0.000134069	0.0015099	AT5G64810.1
PDK_30s6550959g005	561.615	7.75382	4.60419e-45	2.05337e-42	AT5G64810.1
PDK_30s6550959g006	965.671	3.82683	8.00042e-32	2.007e-29	AT1G69850.1
PDK_30s655095g002	3470.67	-1.02473	1.34318e-05	0.000213939	AT3G16150.1
PDK_30s65509607g001	100.101	2.70454	9.2451e-08	2.57694e-06	AT1G23870.1
PDK_30s65509610g001	243.177	-2.0627	5.51e-07	1.27399e-05	AT1G58230.1
PDK_30s65509610g002	234.406	-0.823209	0.00407898	0.0236729	AT1G58230.1
PDK_30s65509611g001	50.9513	1.77333	7.51504e-05	0.000930984	AT3G15040.1
PDK_30s65509619g001	747.229	0.666904	0.00820222	0.0409376	AT5G59180.1
PDK_30s6550963g001	321.286	-0.72297	0.0068863	0.0357756	AT3G55510.1
PDK_30s6550963g002	876.07	0.725931	0.0100042	0.0476218	AT2G31200.1
PDK_30s65509645g001	884.061	0.73571	0.00682648	0.0354924	AT4G00100.1
PDK_30s6550964g004	679.05	0.727399	0.00168213	0.0118202	AT4G38630.1
PDK_30s65509650g005	601.338	3.65449	2.227e-29	5.02175e-27	AT3G55830.1
PDK_30s65509650g016	236.944	0.773954	0.0077297	0.0390412	NA
PDK_30s65509650g025	186.9	-0.777778	0.00996024	0.0474916	AT2G29890.3
PDK_30s65509650g027	31576.7	1.35663	3.0392e-10	1.29224e-08	AT1G07230.1
PDK_30s65509659g001	878.647	-0.705785	0.0101514	0.0481721	AT5G51690.1
PDK_30s6550965g002	388.81	0.791324	0.00391082	0.0229492	AT5G22950.1
PDK_30s65509678g001	66.2686	-1.287	0.00199295	0.0134296	AT3G09040.1
PDK_30s65509681g001	10.1708	3.05861	0.000434368	0.0039878	NA
PDK_30s65509682g001	1136.82	1.91505	4.16167e-05	0.000566625	AT2G02800.1
PDK_30s6550968g002	2200.75	0.782055	0.00108458	0.00837492	AT4G02230.1
PDK_30s65509691g004	142.088	-1.73151	4.61369e-05	0.000617079	AT4G23540.1
PDK_30s65509691g007	83.4402	-1.8596	1.85793e-05	0.000283982	AT2G31970.1
PDK_30s65509698g005	378.84	2.02157	1.7e-08	5.4e-07	AT5G59730.1
PDK_30s6550969g003	273.604	1.26079	4.40104e-05	0.000593579	AT4G09320.1
PDK_30s65509703g005	138.637	-1.00381	0.00342508	0.0206234	AT2G01730.1
PDK_30s65509707g001	25.0091	2.46891	0.000418727	0.0038842	AT5G55560.1
PDK_30s65509707g002	48.6464	6.03716	1.66059e-15	1.32248e-13	AT3G50140.1
PDK_30s6550971g003	580.238	1.80377	1.78887e-08	5.66258e-07	AT3G54020.1
PDK_30s6550971g007	69.2762	1.89438	7.07993e-05	0.000883078	AT3G09230.1
PDK_30s6550971g009	2168.18	-0.873419	6.71713e-05	0.00084465	AT5G49030.1
PDK_30s6550971g010	107.558	2.22052	2.96995e-05	0.000423925	AT5G20680.1
PDK_30s65509720g001	247.941	1.5267	5.94154e-05	0.000766821	AT1G61800.1
PDK_30s65509720g002	281.722	1.47767	4.65797e-05	0.000621961	AT3G22460.1
PDK_30s65509720g004	96.6219	2.23292	1.30869e-08	4.29854e-07	AT1G68150.1
PDK_30s65509724g002	3608.77	-1.7674	2.45844e-11	1.23038e-09	AT5G43630.1
PDK_30s65509724g009	29.7559	-1.49265	0.00460868	0.0260981	AT5G49160.1
PDK_30s6550976g001	363.605	-0.904532	0.00206886	0.0138124	AT2G27090.1
PDK_30s6550979g002	86.093	-1.41866	0.00300769	0.0185613	AT2G25320.1
PDK_30s6550980g002	62.6349	-1.3852	0.00142789	0.0104205	AT5G15070.2
PDK_30s6550990g001	954.58	0.712811	0.00242082	0.0157177	AT4G34450.1
PDK_30s6550991g002	95.0663	1.10468	0.00933429	0.0451724	NA
PDK_30s6550993g002	536.336	1.4298	1.22141e-08	4.02502e-07	AT5G52240.1
PDK_30s6550996g001	3025.65	-0.744988	0.000553917	0.00487996	AT5G09590.1
PDK_30s6550997g006	4263.79	0.68013	0.00148749	0.0107148	AT5G10980.1
PDK_30s6550998g001	11.807	-2.10048	0.0106192	0.0497934	AT1G58230.1
PDK_30s6550998g002	26.8968	-3.21668	2.30425e-06	4.47667e-05	AT1G58230.1
PDK_30s655122g004	169.075	0.888989	0.00900104	0.0438824	AT1G29850.3
PDK_30s655123g004	1647.31	1.2804	1.89857e-07	4.92915e-06	AT4G23630.1
PDK_30s655124g001	141.855	5.01051	1.74283e-21	2.17247e-19	AT4G06536.1
PDK_30s655141g002	82.1688	4.18587	2.26099e-14	1.57009e-12	AT5G04250.1
PDK_30s655171g001	44.6267	2.86227	3.2167e-07	7.921e-06	AT2G03220.1
PDK_30s655271g005	161.044	-0.802255	0.00952623	0.04589	AT5G44200.1
PDK_30s655291g001	377.695	-1.26765	3.305e-06	6.1244e-05	AT2G28550.3
PDK_30s655331g001	332.788	-1.76349	0.000120551	0.00138407	NA
PDK_30s655351g001	263.385	-1.46548	0.00627072	0.0332138	AT3G47570.1
PDK_30s655531g001	67.0753	-1.73281	9.91867e-05	0.00117716	AT1G42470.1
PDK_30s655861g001	146.163	-1.79018	0.0023533	0.0153588	AT2G38440.1
PDK_30s655881g001	25.9632	3.65931	1.02846e-06	2.21699e-05	AT2G42560.1
PDK_30s656001g002	25.678	2.3005	0.00013148	0.00148813	AT5G42410.1
PDK_30s656301g001	90.3562	-1.29787	0.0012707	0.00950134	AT2G31530.1
PDK_30s656371g003	387.349	2.48289	5.40494e-12	2.96371e-10	AT5G67090.1
PDK_30s656431g002	875.426	-1.42567	3.3854e-05	0.000475782	AT1G15490.1
PDK_30s656471g001	558.227	6.30572	7.39922e-39	2.51686e-36	AT5G54510.1
PDK_30s656521g001	390.98	0.970356	0.000100458	0.00118945	AT5G56600.1
PDK_30s656521g003	30.5682	-1.68478	0.00244402	0.0158019	AT5G56590.1
PDK_30s656521g005	199.512	1.18781	0.00433536	0.0248448	AT5G56550.1
PDK_30s656521g006	393.853	-0.708751	0.00867608	0.0426661	AT1G51980.1
PDK_30s656521g008	1299.85	1.0099	0.000376915	0.00357939	AT4G26270.1
PDK_30s656521g010	1268.03	0.719891	0.00360744	0.0215418	AT5G11710.1
PDK_30s656531g001	322.357	-3.28082	4.43959e-08	1.32193e-06	AT5G57550.1
PDK_30s656531g002	77.8355	2.03051	0.00454146	0.0257756	AT4G10310.1
PDK_30s656581g002	304.662	-1.35259	0.00129438	0.00962439	AT2G41790.1
PDK_30s656601g004	804.313	1.1529	6.116e-06	0.000106363	AT2G45300.1
PDK_30s656601g006	85.0562	-1.90819	0.00109535	0.00843539	NA
PDK_30s656661g001	571.384	-0.848719	0.00989054	0.04726	AT1G22360.1
PDK_30s656691g001	2440.35	1.48228	5.18606e-06	9.17805e-05	AT5G11520.1
PDK_30s656741g003	4172.36	0.981933	0.0012337	0.00931142	AT2G02010.1
PDK_30s656781g008	1205.34	-0.806247	0.00710244	0.0365672	AT3G15620.1
PDK_30s656781g009	158.535	1.23959	0.000267997	0.00269191	AT4G32440.2
PDK_30s656791g001	86.8958	-0.930577	0.00910392	0.0442818	AT1G73240.1
PDK_30s656961g001	40.8377	-1.26247	0.00953925	0.0459207	AT5G02520.1
PDK_30s656971g006	777.593	1.61684	6.28217e-11	2.93202e-09	AT3G45300.1
PDK_30s656971g009	76.3593	1.82864	2.43909e-05	0.000357039	AT3G07990.1
PDK_30s657091g001	94.2268	-1.4402	0.000785749	0.00647871	AT2G13600.1
PDK_30s657331g002	643.861	0.93633	0.00589024	0.0316581	AT1G16300.1
PDK_30s657331g003	254.102	0.921205	0.00389199	0.0228587	AT5G44790.1
PDK_30s657351g001	69.1844	-2.27111	3.62852e-07	8.81606e-06	AT3G10180.1
PDK_30s657521g002	650.108	1.39534	1.1869e-09	4.67976e-08	AT3G13224.2
PDK_30s657521g005	33.1879	-2.83841	2.42165e-06	4.68208e-05	AT5G56890.1
PDK_30s657561g001	224.93	-1.29622	0.000328243	0.00320218	AT3G14470.1
PDK_30s657951g002	311.464	1.30786	5.017e-06	8.91824e-05	AT2G19790.1
PDK_30s658041g005	284.144	-1.04176	0.000114031	0.0013239	NA
PDK_30s658041g006	87.0886	-2.06381	0.000713437	0.00601343	NA
PDK_30s658241g001	3424.06	0.897257	6.63535e-05	0.000836989	AT5G54250.1
PDK_30s658281g002	400.3	-2.21914	2.03338e-06	4.03116e-05	AT3G57660.1
PDK_30s658281g006	577.005	-0.828235	0.000428136	0.00394684	AT5G19620.1
PDK_30s658331g004	11.5812	3.34625	4.57547e-05	0.000612576	AT2G36590.1
PDK_30s658331g005	499.295	0.997758	0.000136571	0.001534	AT5G14420.1
PDK_30s658331g011	381.91	1.03316	0.000991881	0.00777884	AT4G35260.1
PDK_30s658631g002	1958.32	-0.913654	0.000636389	0.00547202	AT3G54230.2
PDK_30s658851g001	75.6245	2.03776	0.000178675	0.00192373	AT2G33570.1
PDK_30s658851g002	844.8	1.53699	4.23995e-09	1.51949e-07	AT1G21000.1
PDK_30s658881g005	122.919	-1.5284	0.000517978	0.0046092	AT3G49710.1
PDK_30s658971g002	2118.63	1.34196	6.88741e-05	0.000863357	AT1G78230.1
PDK_30s659391g001	1363.81	9.25818	1.54939e-73	2.07299e-70	NA
PDK_30s660091g003	12.2926	3.15761	8.21363e-05	0.0010045	AT4G18910.1
PDK_30s660091g004	1806.29	1.76596	4.00786e-11	2e-09	AT2G42790.1
PDK_30s660281g001	45.9322	-1.64171	0.00280139	0.0175856	NA
PDK_30s660281g002	63.4537	-2.58938	4.24636e-07	1.00852e-05	AT5G65460.1
PDK_30s660281g003	1616.93	-0.90589	0.000148051	0.00164066	AT5G65460.1
PDK_30s660281g005	64.4157	1.32074	0.00147733	0.010665	NA
PDK_30s660281g007	190.119	-3.09058	0.0011748	0.00891722	AT1G75290.1
PDK_30s660291g001	107.615	1.6779	0.000328691	0.00320218	AT3G02050.1
PDK_30s660411g001	62.0541	1.29126	0.00480003	0.0269988	AT4G33070.1
PDK_30s660591g004	89.0142	1.22785	0.00193614	0.0131361	AT1G76200.1
PDK_30s660591g006	309.212	-2.60185	7.40003e-12	3.97089e-10	AT5G24740.1
PDK_30s660871g001	195.422	1.04089	0.000282865	0.0028117	AT3G16175.1
PDK_30s661111g003	433.997	0.82616	0.00580878	0.0313041	AT1G15250.1
PDK_30s661191g002	890.009	-0.781027	0.00212234	0.0141131	AT1G68720.1
PDK_30s661191g004	66.2629	2.25916	0.000100429	0.00118945	AT2G18193.1
PDK_30s661191g005	829.595	1.07525	0.000110929	0.00129057	AT5G48230.2
PDK_30s661191g012	109.532	1.83444	0.000115132	0.00133329	AT2G44520.1
PDK_30s661191g013	108.576	2.46227	1e-09	3.9e-08	AT2G44520.1
PDK_30s661191g018	13.37	-2.9338	0.000389732	0.00367553	NA
PDK_30s661361g007	288.038	-1.4436	1.01025e-06	2.18477e-05	AT2G29200.1
PDK_30s661601g001	16.6579	2.51969	0.000495291	0.00445141	AT5G16770.1
PDK_30s661971g002	2088.05	0.579266	0.00828857	0.0412149	AT2G22300.1
PDK_30s662011g001	51.4041	-1.56653	0.0011927	0.00902237	AT5G62310.1
PDK_30s662071g001	547.999	1.89171	2.95528e-14	2.03115e-12	AT4G30010.1
PDK_30s662181g001	144.461	1.05027	0.00987593	0.0472129	AT1G09780.1
PDK_30s662351g001	242.163	-2.50702	0.000198344	0.00209945	AT3G02645.1
PDK_30s662391g001	437.444	-2.18578	1.42261e-08	4.65e-07	AT5G15070.2
PDK_30s662411g001	473.085	-1.27416	0.000668557	0.00570374	AT5G66310.1
PDK_30s662431g001	137.721	0.960566	0.00642479	0.0338511	AT5G63930.1
PDK_30s662431g005	19.8193	-2.01534	0.0021236	0.0141168	AT5G18410.1
PDK_30s662461g001	33.9022	2.8936	7.53197e-05	0.00093193	AT1G11380.1
PDK_30s662511g001	1162.96	0.83043	0.00565219	0.0306412	NA
PDK_30s662761g002	80.5991	1.86901	0.00180504	0.0124445	NA
PDK_30s662861g002	2113.64	-1.0575	1.0901e-06	2.33982e-05	AT5G22640.1
PDK_30s662861g004	376.494	-2.13138	0.000534012	0.00472534	AT5G04560.2
PDK_30s663051g003	65.6651	1.45502	0.0037032	0.021975	NA
PDK_30s663101g002	1489.84	7.12175	2.70196e-37	8.60725e-35	AT1G80160.1
PDK_30s663191g001	1511.93	1.78391	5.61217e-08	1.63707e-06	AT3G22200.2
PDK_30s663521g003	2716.01	-0.899726	0.000490092	0.00441061	AT1G66330.1
PDK_30s663641g001	1292.81	2.01912	4.88716e-12	2.70194e-10	AT1G22360.1
PDK_30s663661g002	1541.46	-1.48357	0.00885558	0.0433787	AT1G22770.1
PDK_30s663691g002	527.376	3.05122	2.15262e-07	5.51032e-06	AT5G11670.1
PDK_30s663691g003	843.584	0.870678	0.00230038	0.0150969	AT5G28060.1
PDK_30s663751g001	43.6697	1.55795	0.00288026	0.0179404	AT1G20140.1
PDK_30s663881g015	115.234	-3.34078	1.21273e-08	4.01e-07	NA
PDK_30s663881g016	109.979	-1.82297	4.12107e-07	9.88121e-06	AT4G12750.1
PDK_30s663881g017	1169.16	-0.97547	0.000884998	0.00711907	AT4G12750.1
PDK_30s663951g001	936.671	0.803597	0.00097572	0.0076761	AT3G51260.1
PDK_30s663951g007	162.687	0.93634	0.00309974	0.0190066	AT4G34960.1
PDK_30s663981g002	1113.7	-1.11039	6.57863e-05	0.000830355	AT4G26270.1
PDK_30s663981g006	346.461	1.26373	5.44504e-05	0.000710973	AT4G17486.1
PDK_30s663981g012	56.8791	1.41705	0.00194425	0.0131643	AT4G29260.1
PDK_30s663981g014	10.6214	2.57976	0.00265971	0.0168756	AT5G56550.1
PDK_30s664041g002	173.941	-5.03802	1.72174e-28	3.52587e-26	AT4G01200.1
PDK_30s664041g003	384.625	5.4638	5.90445e-32	1.51918e-29	AT5G24090.1
PDK_30s664161g001	56.3554	1.82447	0.000606097	0.00526798	NA
PDK_30s664251g001	12.613	-2.99056	0.00141725	0.0103579	AT5G65700.1
PDK_30s664361g003	115.809	-1.12826	0.0105646	0.0495956	AT5G24810.2
PDK_30s664371g002	287.563	-1.8548	3.89339e-10	1.64152e-08	AT3G18860.1
PDK_30s664391g001	200.386	-1.53978	5.00323e-07	1.16793e-05	AT1G28570.1
PDK_30s664661g001	304.871	-1.0235	0.00254763	0.016307	AT5G53020.1
PDK_30s664951g001	333.54	3.2753	1.0265e-20	1.23358e-18	AT1G55740.1
PDK_30s664961g001	325.491	-1.25687	9.15933e-06	0.000152042	AT5G02830.1
PDK_30s665061g015	798.216	-1.47165	3.29275e-09	1.20368e-07	AT1G56500.1
PDK_30s665211g001	16.4456	2.92667	0.000143842	0.00160287	AT1G73220.1
PDK_30s665221g003	650.708	1.02364	0.00494146	0.0276163	AT3G52590.1
PDK_30s665231g001	4.57404	2.38802	0.0105141	0.0494162	AT4G37050.1
PDK_30s665281g001	923.979	2.39594	6.21537e-25	9.5951e-23	AT3G24503.1
PDK_30s665281g006	1335.76	1.95863	8.12989e-12	4.3509e-10	AT4G12040.1
PDK_30s665281g007	1133.1	1.29785	8.51524e-06	0.000142887	AT1G71710.1
PDK_30s665411g005	4103.87	1.32358	0.00952566	0.04589	AT3G52430.1
PDK_30s665491g002	45.9525	-1.14841	0.0101399	0.0481311	AT1G76490.1
PDK_30s665521g001	143.898	1.3282	0.00109026	0.00841235	AT4G27470.1
PDK_30s665781g001	32.6359	-2.29216	0.00025569	0.00259163	AT5G43500.1
PDK_30s665781g002	721.025	1.03358	0.00418389	0.0241838	AT4G14420.1
PDK_30s665781g005	454.774	3.94162	6.29108e-28	1.19109e-25	AT1G06650.2
PDK_30s665791g003	1137.66	-0.853105	0.00476235	0.0268019	AT2G23450.2
PDK_30s665841g003	17.0794	2.35192	0.0020716	0.0138261	NA
PDK_30s665951g002	1225.49	0.965986	0.000419077	0.00388474	AT5G13030.1
PDK_30s666001g001	1189.24	-0.954156	0.000131544	0.00148813	AT4G04890.1
PDK_30s666001g003	743.361	2.43379	1.186e-11	6.1663e-10	AT1G61800.1
PDK_30s666191g003	744.792	-0.704962	0.00434066	0.0248538	AT1G32200.1
PDK_30s666191g004	307.699	-1.27302	0.010454	0.0492607	AT1G32200.1
PDK_30s666411g001	6945.26	-1.7653	0.00305304	0.0187794	AT5G43360.1
PDK_30s666792g001	229.581	-2.27609	4.18305e-09	1.50178e-07	AT4G15530.5
PDK_30s667101g001	27.5069	4.60664	9.37163e-11	4.25518e-09	AT5G47530.1
PDK_30s667101g002	208.983	2.93207	5.30589e-13	3.23659e-11	AT5G47530.1
PDK_30s667241g001	43.9125	-2.32702	0.00797722	0.0400437	AT3G05910.1
PDK_30s667321g005	648.401	1.1973	0.00162851	0.0115161	AT4G35090.1
PDK_30s667351g004	1002.5	3.29171	4.72159e-29	1.02997e-26	AT1G07040.1
PDK_30s667351g006	165.193	1.30093	0.000201437	0.00212659	AT5G14240.1
PDK_30s667391g004	261.237	-1.64028	0.00504048	0.0280369	AT3G24550.1
PDK_30s667421g002	718.421	-0.957506	4.72758e-05	0.000628747	AT2G38330.1
PDK_30s667421g003	210.864	1.26284	0.000666044	0.00568801	AT2G40340.1
PDK_30s667541g010	5557.11	-0.815601	0.00248827	0.0160209	AT4G18810.2
PDK_30s667601g003	809.573	-0.919062	0.00388635	0.0228524	AT2G46560.1
PDK_30s667701g005	95.0492	1.13324	0.00147303	0.0106524	AT4G35540.1
PDK_30s667781g001	628.944	1.10659	3.64194e-05	0.000505115	AT2G23460.1
PDK_30s667851g002	403.555	3.03351	1.98983e-24	3.00254e-22	AT3G27890.1
PDK_30s667991g005	931.306	-1.76574	0.000736712	0.00617073	AT5G05170.1
PDK_30s668161g002	311.562	2.1232	1.24774e-05	0.000200648	AT3G55990.1
PDK_30s668231g002	645.365	-1.81935	0.00348954	0.0209576	AT4G16120.1
PDK_30s668291g001	157.072	-1.39932	0.00789106	0.0397006	AT5G42540.2
PDK_30s668311g006	740.749	0.916757	0.0011555	0.00881051	AT4G38630.1
PDK_30s668351g002	16.139	-2.08078	0.00918396	0.0445757	AT5G51060.1
PDK_30s668361g001	462.268	3.20586	1.61045e-17	1.53176e-15	AT2G02170.1
PDK_30s668471g003	34.9059	-1.81821	0.00519092	0.0287112	AT3G28180.1
PDK_30s668531g001	231.45	5.70007	1.32917e-22	1.75494e-20	AT3G16500.1
PDK_30s668531g003	124.465	-1.45134	0.000132355	0.00149465	NA
PDK_30s668601g003	154.783	1.20598	0.000104876	0.00123157	AT5G60860.1
PDK_30s668601g005	823.478	1.04702	0.000679644	0.00577956	AT5G46020.1
PDK_30s668631g001	91.0097	1.63838	0.001546	0.011018	AT1G60140.1
PDK_30s668851g001	248.067	0.902939	0.00503409	0.028017	AT2G16400.1
PDK_30s668891g004	54.4948	-1.75492	0.000103681	0.00122255	AT4G09680.1
PDK_30s668891g007	13.4544	-1.85247	0.00831593	0.0413407	AT5G60930.1
PDK_30s668901g002	837.831	-2.54372	2.46884e-05	0.000361131	AT1G17420.1
PDK_30s668921g002	155.451	1.4397	1.87428e-05	0.00028561	AT4G02080.1
PDK_30s669011g001	22.6333	-3.47593	7.95584e-06	0.000134625	AT5G16740.1
PDK_30s669181g002	19.0893	5.26084	6.58897e-10	2.69316e-08	AT5G13080.1
PDK_30s669211g001	176.255	2.08728	1.51951e-05	0.000237316	AT3G07700.3
PDK_30s669211g003	329.763	1.586	0.000383306	0.00362539	AT3G07700.3
PDK_30s669381g001	2202.87	0.564078	0.00616521	0.0327537	AT3G02890.1
PDK_30s669441g001	169.981	0.998642	0.00168587	0.0118424	AT3G12260.1
PDK_30s669462g004	533.272	1.4548	5.58556e-07	1.28847e-05	AT5G59840.1
PDK_30s669581g001	9.97121	-2.8769	0.00107388	0.00830571	AT5G64030.1
PDK_30s669781g001	88.485	-1.46016	0.000340133	0.00329447	AT4G04350.1
PDK_30s669901g001	182.22	1.43266	0.00281094	0.017618	AT4G34890.1
PDK_30s669941g001	230.256	-1.38729	0.000104106	0.0012254	AT5G13710.1
PDK_30s669991g003	19.7782	-3.53089	2.3127e-06	4.48874e-05	AT3G15730.1
PDK_30s670321g004	658.839	0.810811	0.00253797	0.0162626	AT5G43720.1
PDK_30s670341g002	191.908	-2.07349	3.85634e-05	0.000530685	AT3G50560.1
PDK_30s670461g003	1083.63	1.25036	0.000207993	0.00217217	NA
PDK_30s670581g007	636.499	-3.21011	2.25781e-07	5.743e-06	AT4G08950.1
PDK_30s670581g009	1442.61	-1.78527	0.000120101	0.00138047	AT4G08950.1
PDK_30s670581g010	23.1107	-2.49915	0.000991231	0.00777679	AT4G08950.1
PDK_30s670711g001	300.046	1.10575	0.00123629	0.00932051	AT1G06840.1
PDK_30s670711g004	692.845	2.02958	7.26953e-12	3.91132e-10	AT1G06840.1
PDK_30s670941g001	688.563	0.747521	0.00267282	0.0169535	AT1G78900.1
PDK_30s671041g001	1155.39	-1.44653	6.44666e-05	0.000817542	AT4G17770.1
PDK_30s671111g001	3.94552	2.83172	0.0028772	0.0179269	AT2G18500.1
PDK_30s671251g001	1291.43	-0.934364	0.00127803	0.0095384	AT2G38290.1
PDK_30s671251g003	230.854	-1.4888	0.00046511	0.00421603	AT1G58060.1
PDK_30s671281g003	2671.51	-0.982514	0.00060074	0.00522692	AT3G61830.1
PDK_30s671371g001	648.336	1.7529	6.07593e-06	0.000105757	AT3G62840.1
PDK_30s671401g005	20.4765	-1.72682	0.00573246	0.0310094	AT5G43745.1
PDK_30s671561g001	62.3691	-1.53602	0.000327973	0.00320141	AT3G14470.1
PDK_30s671601g001	16.3035	2.70856	0.000121932	0.00139832	NA
PDK_30s671741g003	3364.72	1.82463	8.8851e-14	5.86562e-12	AT5G09570.1
PDK_30s671741g004	117.249	-1.98622	0.00771399	0.0389758	AT4G32820.2
PDK_30s671741g005	158.922	-1.77474	0.000128354	0.0014578	AT4G32820.2
PDK_30s671741g007	823.188	0.742173	0.00942869	0.0455523	AT1G67350.1
PDK_30s671741g010	1745.6	2.17931	1.40927e-09	5.48113e-08	AT5G62680.1
PDK_30s671811g001	93.3688	-1.43991	0.000123897	0.00141358	AT3G14470.1
PDK_30s672071g001	4790.62	-0.57404	0.00766802	0.0388211	AT5G26742.2
PDK_30s672101g002	271.281	0.981818	0.0027749	0.017452	AT1G24120.1
PDK_30s672161g001	376.753	-1.08293	0.0036356	0.0216523	AT2G33770.1
PDK_30s672181g003	1562.26	0.675767	0.0096422	0.0463162	AT3G12560.1
PDK_30s672201g001	628.879	1.16604	5.77043e-05	0.000746659	AT3G10920.1
PDK_30s672211g001	14.6235	-2.65492	0.000779433	0.00643722	AT2G01950.1
PDK_30s672211g003	1223.6	1.21252	0.000118788	0.00137009	AT2G01970.1
PDK_30s672211g005	431.052	-1.18616	0.00945857	0.0456747	AT1G73460.1
PDK_30s672291g002	75.2604	-1.34802	0.00848427	0.0419768	AT5G10940.1
PDK_30s672291g003	46.982	-1.87278	0.000166376	0.00181231	NA
PDK_30s672321g007	168.983	3.24719	1.11005e-11	5.80144e-10	AT1G68320.1
PDK_30s672521g001	1666.25	3.4874	3.10235e-42	1.2208e-39	AT3G62830.1
PDK_30s672521g002	63.6297	2.63756	4.10328e-06	7.44563e-05	AT3G62860.1
PDK_30s672621g001	593.178	5.37187	4.31024e-45	1.96596e-42	AT4G16260.1
PDK_30s672661g002	10.3103	4.34893	2.701e-06	5.12342e-05	AT2G34080.1
PDK_30s672661g003	100.573	6.11453	1.49188e-19	1.63609e-17	AT5G45890.1
PDK_30s672671g002	426.673	-2.01941	5.38445e-13	3.26467e-11	AT1G61210.1
PDK_30s672671g004	1237.28	1.0539	0.00011958	0.00137685	AT1G61250.1
PDK_30s672751g001	667.001	1.04792	0.000957571	0.00756297	AT3G51100.1
PDK_30s672791g001	31.2794	2.47654	5.97068e-05	0.000769099	NA
PDK_30s673103g002	142.673	1.09759	0.00238113	0.0155052	AT5G59960.1
PDK_30s673181g003	1210.74	-1.2882	0.00838704	0.0416323	AT4G15180.1
PDK_30s673181g004	74.5543	-2.04071	2.97757e-05	0.00042439	AT2G01050.1
PDK_30s673241g001	1456.48	1.24858	1.57732e-08	5.05675e-07	AT5G33320.1
PDK_30s673261g003	222.399	2.44576	5.2487e-08	1.53775e-06	AT2G36020.1
PDK_30s673381g002	1717	0.914379	0.000164012	0.00179278	AT5G52650.1
PDK_30s674441g001	262.505	-1.34998	0.00159973	0.0113445	AT3G07500.1
PDK_30s674521g001	297.617	0.967146	0.00116552	0.00886611	AT2G42210.2
PDK_30s674671g001	5467.06	1.76721	1.59845e-10	7e-09	AT3G01470.1
PDK_30s674771g003	468.63	0.716499	0.00546267	0.0298883	AT5G53130.1
PDK_30s674801g002	807.357	0.82205	0.00126046	0.00944237	AT4G12640.1
PDK_30s674991g003	414.853	-0.651017	0.00900213	0.0438824	AT4G04670.1
PDK_30s675051g001	71.6915	1.28236	0.00241809	0.015705	AT2G29530.3
PDK_30s675191g002	318.629	-0.890517	0.00108426	0.00837492	AT2G41720.1
PDK_30s675191g005	17.9878	-1.77915	0.0105326	0.0494687	AT4G19020.1
PDK_30s675211g006	2808.01	0.795242	0.000476257	0.00430734	AT1G21640.2
PDK_30s675381g002	16.1645	1.8175	0.0087754	0.0430385	NA
PDK_30s675381g003	350.846	2.14665	1.29277e-07	3.52987e-06	AT2G33700.1
PDK_30s675481g001	104.726	-1.47717	0.000119659	0.00137698	AT1G68890.1
PDK_30s675541g004	167.665	1.58137	7.83459e-07	1.72404e-05	AT4G23895.1
PDK_30s675781g002	640.226	1.43494	1.44654e-06	2.98668e-05	AT3G57980.1
PDK_30s675871g001	1674.98	-1.3302	8.61924e-06	0.000144511	AT5G11700.2
PDK_30s675871g002	15.151	2.08977	0.00686286	0.0356631	AT5G46230.1
PDK_30s675881g001	168.243	-1.20047	0.000344548	0.00332776	AT5G63630.1
PDK_30s676021g001	803.637	-1.52451	0.0018017	0.0124298	AT4G26090.1
PDK_30s676381g001	135.088	-2.50393	6.31999e-05	0.000805818	AT1G23230.1
PDK_30s676381g002	79.0244	-1.60421	0.00291165	0.0180798	AT1G23230.1
PDK_30s676381g003	122.936	-1.52136	7.63058e-05	0.000942389	AT1G23230.1
PDK_30s676561g002	1549.12	0.749634	0.000791524	0.00651295	AT1G53210.1
PDK_30s676671g001	25.7261	-2.01187	0.00153468	0.0109505	AT2G36810.1
PDK_30s676671g002	188.286	-2.18963	1.46838e-07	3.945e-06	AT2G36810.1
PDK_30s676671g003	187.728	-1.29585	0.000102135	0.00120502	AT2G36810.1
PDK_30s676701g005	381.165	0.773389	0.0053103	0.0291899	AT4G24330.1
PDK_30s676701g006	510.5	1.28667	0.000223857	0.00230981	AT2G22250.2
PDK_30s676851g001	80.1051	-1.75971	0.000380595	0.0036063	AT5G20660.1
PDK_30s676851g002	642.001	-0.767397	0.00203862	0.0136569	AT5G20660.1
PDK_30s676991g001	427.682	0.734563	0.00285825	0.0178476	AT1G64050.1
PDK_30s677011g004	560.616	5.11931	4.82315e-63	4.20851e-60	AT5G54570.1
PDK_30s677021g001	1175.02	1.83726	1.1486e-09	4.53766e-08	AT4G33300.1
PDK_30s677021g002	1701.06	-0.729446	0.00289466	0.0179965	AT4G33950.1
PDK_30s677101g001	651.349	1.53996	8.00912e-07	1.76052e-05	AT3G08580.1
PDK_30s677141g001	179.805	0.954687	0.00366846	0.0218205	AT2G35120.1
PDK_30s677261g001	181.198	-1.04185	0.0013634	0.0100337	AT1G30680.1
PDK_30s677311g006	2235.24	4.14184	3.05415e-50	1.75125e-47	AT1G67660.1
PDK_30s677311g008	239.403	2.61218	0.000107811	0.00126088	AT3G48140.1
PDK_30s677361g001	329.502	-0.796362	0.00225469	0.0148407	AT1G61900.1
PDK_30s677361g002	11.9074	-2.31017	0.00530201	0.0291763	NA
PDK_30s677371g003	3526.81	-0.713543	0.00855775	0.0422291	AT1G02080.1
PDK_30s677691g007	262.831	3.25356	1.21935e-09	4.77951e-08	AT5G52060.1
PDK_30s677941g001	452.419	0.873204	0.005325	0.0292571	AT2G40890.1
PDK_30s677941g003	1000.75	1.16473	0.00192642	0.0130878	AT3G12490.2
PDK_30s678101g001	4.90869	3.17789	0.000791473	0.00651295	AT5G24860.1
PDK_30s678101g002	110.379	1.12661	0.00289702	0.0180044	AT4G15790.1
PDK_30s678102g001	60.198	-1.58273	0.00174655	0.0121431	AT5G27690.1
PDK_30s678191g001	144.495	0.896416	0.00713197	0.0366346	AT5G57950.1
PDK_30s678402g001	538.603	1.5395	1.72285e-05	0.000266583	AT1G29400.1
PDK_30s678402g003	53.7094	4.83345	1.25034e-10	5.57625e-09	AT1G06520.1
PDK_30s678471g001	10.001	-2.42179	0.00377922	0.0223535	AT2G38440.1
PDK_30s678651g002	88.4164	-1.38167	0.000260202	0.00262544	AT1G31420.1
PDK_30s678801g001	594.265	1.17176	4.44705e-07	1.04997e-05	AT2G20280.1
PDK_30s678831g001	106.623	1.43363	0.000256922	0.0026015	AT1G57620.1
PDK_30s679121g001	222.67	-1.33554	0.00727545	0.0371718	AT5G13300.1
PDK_30s679251g002	91.6579	1.50863	0.000110706	0.00128872	AT4G38370.1
PDK_30s679251g004	1509.45	-1.23812	0.00170651	0.0119498	AT5G03650.1
PDK_30s679251g008	689.168	0.861677	0.00268508	0.0170044	AT1G20580.1
PDK_30s679311g007	653.734	-1.86136	0.00111411	0.00854378	AT5G18610.1
PDK_30s679311g008	57.5245	-1.64695	0.000686168	0.00582025	AT3G55020.1
PDK_30s679431g001	1036.26	1.36269	0.000246441	0.00250929	AT5G18480.1
PDK_30s679432g002	11.6756	4.70585	2.21525e-07	5.649e-06	AT5G60700.1
PDK_30s679601g003	1584.47	-1.21352	3.66789e-05	0.000508011	AT3G15354.1
PDK_30s679611g003	581.049	1.09251	0.00039322	0.00369453	AT5G13240.1
PDK_30s679611g007	2702.11	-1.42858	9.80417e-05	0.00116426	AT1G79620.1
PDK_30s679681g002	901.281	-1.51212	0.000941148	0.00745968	AT3G20180.1
PDK_30s679781g001	762.012	1.12501	9.43271e-05	0.00112749	AT2G47470.1
PDK_30s679881g005	91.011	2.67634	1.24588e-10	5.57625e-09	AT4G17720.1
PDK_30s679881g006	255.253	2.30547	7.90271e-09	2.69796e-07	AT3G03000.1
PDK_30s679881g008	279.417	-1.25792	0.000334845	0.00325267	AT1G79190.1
PDK_30s680001g001	33.6219	-1.39179	0.00883564	0.0433022	AT5G04500.1
PDK_30s680021g004	13.8012	4.45582	2.85e-07	7.10626e-06	AT5G54370.1
PDK_30s680061g005	592.28	-0.806482	0.000812148	0.00664993	AT1G10320.1
PDK_30s680151g003	359.408	3.03041	9.04706e-26	1.55184e-23	AT3G30390.1
PDK_30s680181g001	1505.4	-1.19059	0.000784669	0.00647513	AT1G17870.1
PDK_30s680361g001	4113.98	-0.834711	0.00130651	0.00969327	AT5G24470.1
PDK_30s680531g005	165.843	1.3165	0.000460407	0.00418712	AT4G15130.1
PDK_30s680531g011	420.518	0.93437	0.000846901	0.00686448	AT3G03100.1
PDK_30s680531g012	21.895	2.45252	0.000113341	0.0013171	AT1G30650.1
PDK_30s680531g013	262.684	-1.14156	0.00170529	0.0119454	AT3G13470.1
PDK_30s680531g014	521.509	0.670036	0.0106384	0.049837	AT1G15370.1
PDK_30s680571g001	1498.46	-1.19603	0.00151137	0.0108289	AT1G78580.1
PDK_30s680571g002	5.4315	2.50252	0.00650994	0.0341636	AT1G32940.1
PDK_30s680571g004	71.0027	1.55528	0.00652792	0.0342328	AT1G74590.1
PDK_30s680571g006	1867.37	-1.12905	1.48561e-05	0.000232564	AT5G39785.2
PDK_30s680581g003	81.7553	-1.29022	0.0012615	0.00944665	AT3G04340.1
PDK_30s680581g004	540.743	-1.82599	1.67395e-08	5.34943e-07	AT3G04340.1
PDK_30s680691g004	320.283	-2.04121	0.000971323	0.0076535	AT5G05270.1
PDK_30s680861g001	549.361	0.911875	0.000555914	0.00489112	AT4G16760.1
PDK_30s680861g002	36.618	2.89134	2.442e-06	4.71232e-05	AT1G02050.1
PDK_30s680871g006	337.014	1.2177	5.82325e-06	0.000101889	AT4G11150.1
PDK_30s680871g007	242.146	0.873196	0.00471107	0.0265729	AT5G53340.1
PDK_30s680921g003	274.153	-1.37373	0.000253267	0.00257098	AT2G44950.1
PDK_30s680921g004	154.427	-0.852899	0.00495312	0.027666	AT2G44950.1
PDK_30s680991g001	209.192	1.56912	5.0465e-06	8.96267e-05	AT3G07940.1
PDK_30s680991g003	208.253	0.846925	0.00327156	0.0198359	AT3G54480.1
PDK_30s680991g004	317.455	-0.706475	0.00886221	0.0433878	AT3G54500.3
PDK_30s681001g001	430.875	-1.80323	1.84653e-06	3.72068e-05	AT5G14580.1
PDK_30s681021g001	2175.73	-1.60258	2.19416e-05	0.000326666	AT1G11910.1
PDK_30s681021g003	176.559	-1.25194	0.000845885	0.00686178	AT1G53520.1
PDK_30s681041g003	18.1914	3.35372	1.14224e-05	0.000185617	AT3G02570.1
PDK_30s681141g002	1336.08	1.55518	3.59232e-11	1.77136e-09	AT4G28610.1
PDK_30s681141g008	354.627	1.75425	4.07678e-08	1.22664e-06	AT5G46050.1
PDK_30s681351g001	512.009	1.32818	0.000391016	0.00368245	AT1G29690.1
PDK_30s681351g002	1792.73	1.14703	0.000377041	0.00357939	AT5G46030.1
PDK_30s681451g003	31.6795	-2.48477	0.000654997	0.00559844	AT1G58250.2
PDK_30s681491g005	49.7497	3.95716	2e-09	7.46094e-08	AT1G62280.1
PDK_30s681841g001	117.868	-1.16615	0.000960751	0.00757913	AT4G16835.1
PDK_30s681981g003	507.183	-0.696069	0.00645762	0.0339528	AT3G25660.1
PDK_30s682001g001	217.828	4.64078	1.72922e-14	1.21768e-12	AT4G10850.1
PDK_30s682091g002	445.019	1.55533	3.7496e-08	1.1333e-06	AT3G06350.1
PDK_30s682631g001	637.587	1.76694	1.93927e-13	1.24343e-11	AT2G25280.1
PDK_30s682631g002	310.29	-1.95953	1.45346e-07	3.91011e-06	AT1G15750.1
PDK_30s682631g004	529.931	1.14882	4.27521e-06	7.695e-05	AT5G20350.1
PDK_30s682691g004	76.8803	-1.84182	1.10002e-05	0.000179396	AT4G14050.1
PDK_30s682811g001	37.7503	-2.01028	0.000826473	0.00674438	AT4G38120.1
PDK_30s683321g001	95.1183	-1.753	0.000289047	0.00286039	AT3G45080.1
PDK_30s683351g007	240.295	-1.77734	0.00209629	0.0139725	AT2G29970.1
PDK_30s683351g011	14.3788	3.4802	9.7746e-05	0.00116212	AT5G05600.1
PDK_30s683351g016	344.455	1.14065	0.000461086	0.00418712	AT3G47300.1
PDK_30s683351g017	2442.71	0.757164	0.0102899	0.0486474	AT4G04770.1
PDK_30s683351g019	75.1672	1.87526	2.79129e-05	0.000401853	AT3G47340.1
PDK_30s683391g002	20.2824	2.02257	0.00148061	0.0106771	AT2G36830.1
PDK_30s683401g008	708.252	0.936805	0.000403702	0.00377184	AT2G33220.1
PDK_30s683611g001	551.136	-1.63023	0.00110391	0.00848502	AT4G00060.1
PDK_30s683631g008	328.205	1.06781	0.000840753	0.00682802	AT1G04340.1
PDK_30s683631g009	116.361	1.59851	2.19856e-06	4.31308e-05	AT2G31260.1
PDK_30s683731g004	843.031	0.893714	0.00136775	0.0100511	AT3G26340.1
PDK_30s683901g004	448.38	-1.58441	6.58314e-06	0.000113308	AT2G20190.1
PDK_30s684021g001	313.358	0.79752	0.00520845	0.0287719	AT4G13050.1
PDK_30s684021g004	590.382	1.0404	4.23709e-05	0.000574167	AT3G25070.1
PDK_30s684071g002	1022.85	-0.871286	0.00512613	0.0284194	AT1G15950.1
PDK_30s684151g001	1340.01	-1.5912	1.02738e-06	2.21699e-05	AT1G67120.1
PDK_30s684281g003	690.719	1.1055	0.000628601	0.00542364	AT2G27285.1
PDK_30s684381g001	55.2524	1.22802	0.00582258	0.0313616	AT5G54590.2
PDK_30s684391g001	848.101	1.60933	0.00319391	0.0194666	AT3G48310.1
PDK_30s684721g003	37.5198	1.65461	0.00615915	0.0327351	AT5G16370.1
PDK_30s684781g001	1286.19	1.1289	0.00018058	0.00193904	AT1G13950.1
PDK_30s684931g001	552.136	3.66483	2.15712e-28	4.32913e-26	AT4G11800.1
PDK_30s684931g002	325.827	2.23399	6.22288e-06	0.000107836	AT4G23000.1
PDK_30s685001g002	26.8299	1.66476	0.0104056	0.0491016	AT5G05340.1
PDK_30s685231g001	170.868	3.86489	5.52086e-15	4.07346e-13	AT4G11610.1
PDK_30s685361g001	29.5172	3.2073	1.16255e-06	2.47678e-05	AT5G07050.1
PDK_30s685741g001	51.5524	-1.35896	0.00863423	0.0425437	AT5G26680.1
PDK_30s686021g001	80.3628	-1.7927	4.41756e-06	7.93697e-05	AT5G35450.1
PDK_30s686051g004	696.072	0.74346	0.00377841	0.0223535	AT3G15290.1
PDK_30s686291g002	75.2994	-1.06233	0.00656275	0.0343974	AT1G06710.1
PDK_30s686421g002	684.175	2.00436	6.90549e-11	3.20061e-09	AT1G59650.1
PDK_30s686541g001	521.075	0.85752	0.0018231	0.0125343	AT2G17290.1
PDK_30s686621g001	230.473	-1.44873	0.000372782	0.00354735	AT3G51240.1
PDK_30s686681g001	894.438	0.671093	0.00533179	0.0292751	AT1G65430.1
PDK_30s686681g006	821.469	1.32933	1.33196e-05	0.000212489	AT2G36950.1
PDK_30s686741g001	155.863	-2.0217	1.67678e-07	4.41617e-06	AT1G62310.1
PDK_30s686791g001	103.482	-2.55448	6.14885e-06	0.000106841	AT2G36810.1
PDK_30s686791g003	81.9047	-3.2768	5.28996e-09	1.86253e-07	AT2G36810.1
PDK_30s686842g001	134.9	-1.4758	0.00711186	0.0365969	AT3G14172.1
PDK_30s686842g004	199.174	1.20936	0.00250002	0.0160707	AT2G38640.1
PDK_30s686961g001	18.6876	3.83791	3.0476e-06	5.67895e-05	AT1G55230.1
PDK_30s687021g001	128.128	-2.26621	2.072e-06	4.08885e-05	AT4G00800.1
PDK_30s687021g002	502.862	-1.63388	2.37901e-05	0.000349286	AT4G00800.1
PDK_30s687021g003	159.93	-0.934719	0.0025256	0.01621	AT4G00800.1
PDK_30s687161g001	73.6575	-1.55013	0.000186614	0.00199316	NA
PDK_30s687161g004	171.308	-2.17991	1.76437e-11	9.03296e-10	AT3G19340.1
PDK_30s687161g007	716.749	1.04493	0.00050511	0.00452547	AT5G51040.3
PDK_30s687161g008	55.0857	1.16632	0.00884312	0.0433283	AT3G07200.1
PDK_30s687171g002	196.837	-1.35688	0.00025404	0.00257751	AT5G66960.1
PDK_30s687171g004	105.723	3.17343	5.93287e-16	4.89987e-14	AT2G15890.1
PDK_30s687171g008	180.949	-1.3617	0.000669022	0.00570374	AT3G50430.1
PDK_30s687271g001	15.2448	-3.79837	5.09542e-05	0.000670557	AT2G20680.1
PDK_30s687281g002	270.215	-1.75739	0.00297094	0.0183797	AT2G26150.1
PDK_30s687431g002	193.273	-0.823214	0.00840956	0.0417235	AT1G15110.2
PDK_30s687611g006	716.402	-1.43132	3.44946e-05	0.00048343	AT1G57770.1
PDK_30s687751g001	942.685	1.73431	4.32146e-15	3.24663e-13	AT5G35200.1
PDK_30s687971g002	26.4756	3.1349	3.47564e-05	0.000486419	AT2G48140.1
PDK_30s687971g003	14.8206	1.96783	0.0086544	0.0426117	AT3G22600.1
PDK_30s687971g004	48.9546	1.69017	0.00382861	0.022579	AT3G22600.1
PDK_30s687971g006	17.0963	3.27462	2.2261e-05	0.000330848	AT3G22600.1
PDK_30s687971g007	224.766	1.18844	0.000104361	0.00122696	AT3G22590.1
PDK_30s688281g001	1312.07	0.843805	0.00129168	0.00961525	AT4G34555.1
PDK_30s688461g008	288.061	1.57212	4.24369e-07	1.00852e-05	AT5G15860.1
PDK_30s688521g001	384.01	1.50385	1.09565e-07	3.0204e-06	AT2G14720.1
PDK_30s688611g005	1974.43	0.950449	9.0503e-06	0.000150907	AT4G38810.2
PDK_30s688651g004	436.495	4.69787	3.18781e-25	5.15937e-23	AT1G02660.1
PDK_30s688901g002	174.916	1.60323	1.99553e-05	0.000301116	AT2G41430.1
PDK_30s689051g002	213.538	1.76076	1.54741e-07	4.12416e-06	AT5G53050.2
PDK_30s689191g002	721.449	-0.832429	0.00145091	0.0105425	AT5G52820.1
PDK_30s689231g003	587.51	1.00367	0.00171042	0.011973	AT1G26690.1
PDK_30s689411g003	743.648	0.669189	0.00610671	0.0325686	AT5G15400.1
PDK_30s689691g004	72.4581	1.60947	0.00486891	0.0272716	AT2G44310.1
PDK_30s689691g005	128.214	1.1076	0.000565651	0.0049659	AT4G22360.1
PDK_30s689731g002	1925.95	2.80715	7.75439e-33	2.07497e-30	AT3G26310.1
PDK_30s689731g004	19.4103	-3.71838	7.71966e-06	0.000131293	AT1G75250.1
PDK_30s690091g001	22.5821	1.75976	0.00310843	0.0190425	AT5G47740.2
PDK_30s690101g003	216.305	0.840179	0.0035758	0.0214025	AT4G18380.1
PDK_30s690341g002	66.4755	1.05766	0.0069969	0.0361816	AT2G31410.1
PDK_30s690351g001	857.456	0.842569	0.00712317	0.0366198	AT5G45410.1
PDK_30s690351g002	233.959	1.10885	0.000856741	0.00693024	AT4G19140.1
PDK_30s690381g001	278.337	1.01062	0.000475161	0.00429937	AT5G66810.1
PDK_30s690511g004	64.6733	-3.60862	1.87572e-05	0.000285614	AT5G07990.1
PDK_30s690561g004	335.792	-1.91305	1.74e-07	4.571e-06	AT4G34830.1
PDK_30s690561g005	186.967	-1.09564	0.000176273	0.00190297	AT4G34830.1
PDK_30s691281g002	336.474	0.770127	0.00575012	0.0310882	AT3G13870.1
PDK_30s691331g001	6.98874	2.60857	0.00445395	0.0253722	AT1G50680.1
PDK_30s691541g003	217.036	-1.16194	8.60776e-05	0.0010438	AT1G73875.1
PDK_30s691541g004	367.872	1.92656	6.15361e-07	1.3986e-05	AT1G68580.2
PDK_30s691551g002	145.05	1.20081	0.000943924	0.00747578	AT2G38580.1
PDK_30s692011g001	196.493	1.85857	3.58417e-07	8.72945e-06	AT1G02860.1
PDK_30s692071g001	758.86	-0.806437	0.000697403	0.00589561	AT5G51340.1
PDK_30s692171g001	66.1041	-1.95434	2.58935e-05	0.000376291	AT1G60500.1
PDK_30s692321g005	16.9737	-2.34781	0.00300338	0.0185485	AT4G03390.1
PDK_30s692431g002	238.82	-1.83758	0.000130037	0.00147358	AT2G35630.1
PDK_30s692461g001	253.897	0.879399	0.00651132	0.0341636	AT3G01150.1
PDK_30s692531g007	1054.81	3.14368	4.34271e-07	1.02776e-05	AT5G02230.1
PDK_30s692531g012	519.355	1.15708	0.000621367	0.00537509	AT1G07540.1
PDK_30s692551g001	590.908	0.914573	0.0105193	0.0494292	AT1G59960.1
PDK_30s692551g003	432.606	0.804276	0.00139445	0.0102247	AT1G14670.1
PDK_30s692561g001	416.038	1.80263	2.43181e-08	7.57826e-07	AT4G14830.1
PDK_30s692591g001	1934.84	-1.40158	0.00019796	0.00209649	AT3G13460.1
PDK_30s692591g002	21772.5	-0.724736	0.0061659	0.0327537	AT3G13460.1
PDK_30s692601g003	47.9641	-2.18286	0.00449337	0.0255726	AT5G13000.1
PDK_30s692601g004	241.077	1.17708	0.000166996	0.00181748	AT2G44360.1
PDK_30s692801g001	77.5181	-1.81488	0.00756389	0.0384206	AT1G49340.2
PDK_30s692801g007	1032.81	0.696805	0.00785505	0.0395591	AT5G38470.1
PDK_30s692801g009	962.909	0.940818	3.97615e-05	0.000545436	AT3G02520.1
PDK_30s692841g002	777.449	2.15311	6.77796e-07	1.53011e-05	AT4G05180.1
PDK_30s693071g003	3348.93	0.757022	0.00576405	0.0311383	AT1G09780.1
PDK_30s693101g001	1095.83	-2.21448	0.000555823	0.00489112	AT2G40770.1
PDK_30s693101g002	473.533	-2.63403	0.000126063	0.00143504	AT5G58320.2
PDK_30s693111g002	514.246	1.87234	1.69108e-11	8.67985e-10	AT4G28190.2
PDK_30s693201g001	19.4487	-2.22347	0.0059408	0.031836	AT5G56750.1
PDK_30s693281g001	3808.66	-1.59989	6.641e-06	0.000114207	AT1G15690.1
PDK_30s693381g003	1242.3	0.886769	7.99617e-05	0.000982099	AT3G19895.1
PDK_30s693381g004	458.174	1.07542	0.000613352	0.00531981	AT5G54680.1
PDK_30s693381g007	1305.17	1.07216	2.48457e-06	4.7899e-05	AT5G05010.1
PDK_30s693401g001	395.088	1.0454	0.000700277	0.00591492	AT4G39730.1
PDK_30s693491g001	101.115	2.89379	1.05419e-09	4.18112e-08	AT1G28710.1
PDK_30s693491g004	345.439	1.25609	1.16817e-06	2.48611e-05	AT4G17615.1
PDK_30s693711g001	25.0163	-1.89255	0.0105223	0.0494316	AT5G16910.1
PDK_30s693711g002	173.773	-1.65946	0.00074323	0.00621495	AT3G03050.1
PDK_30s693791g004	14.7127	1.92592	0.00641001	0.033791	AT5G58375.1
PDK_30s693951g001	876.373	0.743527	0.00124745	0.00937161	AT1G78420.1
PDK_30s693951g002	54.1787	2.11997	0.000260076	0.00262544	AT2G34560.2
PDK_30s693951g003	21.9886	2.23976	0.00085202	0.00690319	AT2G34560.2
PDK_30s694061g004	579.051	-0.791539	0.00244794	0.0158221	AT3G08020.1
PDK_30s694061g005	1091.65	1.2113	4.21777e-05	0.000572322	AT2G41840.1
PDK_30s694061g006	2853.48	2.1407	1.22562e-13	7.98605e-12	AT5G19855.1
PDK_30s694081g002	26.0757	-1.80042	0.00194517	0.0131662	AT3G24320.1
PDK_30s694081g003	53.1648	-1.78163	0.000421569	0.00390243	AT3G24320.1
PDK_30s694081g004	782.187	-1.26225	1.23484e-06	2.60314e-05	AT3G24320.1
PDK_30s694151g001	1149.95	1.32069	0.00128743	0.00959075	AT4G16600.1
PDK_30s694271g001	517.495	0.895659	0.00024193	0.00246963	AT1G12360.1
PDK_30s694411g001	65.6151	-1.47417	0.00346561	0.0208362	AT3G27260.1
PDK_30s694411g004	167.999	-2.02712	6.05215e-05	0.000777099	AT5G44800.1
PDK_30s694411g005	44.6132	-2.83313	8.04323e-06	0.000135989	AT5G44800.1
PDK_30s694411g006	144.891	1.28972	0.00416865	0.0241306	AT4G19950.1
PDK_30s694491g001	878.575	2.45038	4.76431e-08	1.41652e-06	AT3G12920.1
PDK_30s694521g002	158.517	-1.69217	3.88991e-05	0.000534337	AT3G01580.1
PDK_30s694521g005	9.60145	4.39903	1.76649e-06	3.57017e-05	AT4G11650.1
PDK_30s694571g003	189.625	-1.07951	0.0102636	0.0485676	AT4G27640.1
PDK_30s694572g002	1063.31	1.10555	1.17093e-06	2.48933e-05	AT1G29800.1
PDK_30s694781g001	1834.8	0.766777	0.000775886	0.00642116	AT1G11910.1
PDK_30s694821g004	853.63	-1.5185	0.00304973	0.0187688	AT3G50370.1
PDK_30s694891g004	1051.11	-0.713364	0.0080762	0.0404596	NA
PDK_30s694891g005	475.412	-0.918754	0.00212149	0.0141121	AT3G29290.1
PDK_30s695191g001	25.6516	2.26388	0.000418825	0.0038842	AT1G67070.1
PDK_30s695281g001	237.432	-1.2384	0.00042726	0.00394057	AT3G48430.1
PDK_30s695331g002	33.3214	-1.67816	0.00190998	0.0130114	AT5G17250.1
PDK_30s695361g001	121.353	-1.36495	0.00602358	0.0322452	AT4G02070.1
PDK_30s695361g002	88.9332	-1.63368	0.0054763	0.0299547	AT4G02070.1
PDK_30s695501g001	501.976	0.710169	0.00670139	0.0350144	AT4G16580.1
PDK_30s695511g002	1964.28	3.13424	1.53884e-16	1.32545e-14	AT2G21620.2
PDK_30s695601g004	26.4578	3.35718	4.74502e-05	0.000630648	AT4G28530.1
PDK_30s695661g001	194.707	-1.8075	2.43326e-06	4.70001e-05	AT2G39260.1
PDK_30s696041g001	324.292	-1.0555	0.00141573	0.0103543	AT4G25650.2
PDK_30s696051g001	343.884	1.49783	9.17476e-06	0.000152172	AT5G45920.1
PDK_30s696221g002	20.3928	-2.35595	0.000836166	0.00679944	AT3G29320.1
PDK_30s696361g006	23.4731	1.61611	0.00707015	0.0364383	AT4G33905.1
PDK_30s696371g001	767.889	1.40084	8.94882e-08	2.49783e-06	AT4G36860.1
PDK_30s696501g001	7.82138	2.60933	0.00604872	0.032328	AT2G45720.1
PDK_30s696561g001	95.6785	4.7369	9.40959e-22	1.18026e-19	AT4G36810.1
PDK_30s696561g002	254.127	-1.42405	4.79455e-07	1.1254e-05	AT3G18524.1
PDK_30s696691g003	448.476	0.833685	0.0040065	0.0233872	AT1G75760.1
PDK_30s696771g006	774.095	-1.24477	1.92183e-06	3.83773e-05	AT1G71220.2
PDK_30s696851g003	162.611	-1.06013	0.00144963	0.0105408	AT3G45750.1
PDK_30s696851g006	1368.67	-0.78515	0.00485366	0.027202	AT2G29650.1
PDK_30s696851g007	168.135	-1.20493	0.00363586	0.0216523	AT1G63700.1
PDK_30s697041g001	93.5373	6.03006	3.13144e-20	3.59114e-18	AT1G29195.1
PDK_30s697041g003	5.4834	3.54719	0.000173845	0.00187878	NA
PDK_30s697081g002	1580.74	0.899438	0.00251754	0.0161678	AT1G10630.1
PDK_30s697301g007	741.491	0.734556	0.00681241	0.035456	AT5G04430.2
PDK_30s697301g010	894.3	1.21432	3.37542e-07	8.27122e-06	AT5G04410.1
PDK_30s697303g001	369.756	-1.16265	0.000764232	0.00635081	AT5G16150.1
PDK_30s697591g001	1353.37	-1.32862	4.82052e-09	1.70802e-07	AT5G67030.1
PDK_30s697591g002	569.14	1.30286	0.00813171	0.040673	AT2G36270.1
PDK_30s697621g001	221.408	1.04885	0.000227569	0.00234089	AT1G71900.1
PDK_30s697981g002	117.781	-1.71172	9.23558e-05	0.00110921	AT5G26570.1
PDK_30s697991g001	68.6247	-1.27283	0.00391548	0.0229631	AT4G21530.1
PDK_30s698341g002	359.905	0.850162	0.000904709	0.00724237	AT1G44770.1
PDK_30s698341g005	314.171	-1.0257	6.9912e-05	0.000874729	AT1G15200.3
PDK_30s698801g002	559.712	0.989067	0.00012282	0.00140541	AT5G17770.1
PDK_30s698861g008	89.0842	-1.48918	0.00247095	0.0159452	AT1G79280.2
PDK_30s699001g003	64.9659	-1.40527	0.00333763	0.0201756	AT5G45030.1
PDK_30s699271g003	71.8537	-1.69759	0.00120871	0.00913313	AT3G55270.1
PDK_30s699271g013	44.6151	3.17954	8.863e-06	0.000148227	AT2G28710.1
PDK_30s699271g014	149.409	1.10959	0.00194069	0.0131602	AT3G09800.1
PDK_30s699271g015	1296.23	3.60014	4.28779e-15	3.23502e-13	AT2G28710.1
PDK_30s699351g003	2513.6	0.878546	0.00422604	0.0243714	AT5G63030.1
PDK_30s699461g002	142.333	-2.40106	1.3473e-08	4.41814e-07	AT3G14980.1
PDK_30s699641g001	499.595	0.76069	0.00475054	0.026758	AT1G75330.1
PDK_30s700121g003	286.36	1.13197	0.000216389	0.00224314	AT1G77710.1
PDK_30s700241g003	260.987	0.937705	0.00774499	0.0390938	AT4G14110.1
PDK_30s700241g004	13.9379	-2.07474	0.00367614	0.0218468	NA
PDK_30s700241g005	233.303	0.87516	0.00174507	0.0121431	AT1G28490.1
PDK_30s700251g001	622.006	-1.77418	4.52246e-05	0.000607099	AT1G07390.3
PDK_30s700291g001	177.368	-1.70612	0.00577021	0.0311548	AT3G13750.1
PDK_30s700311g001	662.843	-1.96412	0.00288487	0.0179524	AT5G24010.1
PDK_30s700322g006	188.974	3.42404	5.48753e-07	1.2717e-05	AT3G04060.1
PDK_30s700322g007	32.8515	2.23038	0.000322745	0.00315652	AT5G18270.1
PDK_30s700382g001	39.3979	2.93716	1.06308e-07	2.93869e-06	AT5G47920.1
PDK_30s700461g002	2051.41	-0.836093	0.00123699	0.00932228	AT1G15750.1
PDK_30s700591g001	6.22305	3.22027	0.00053447	0.00472732	NA
PDK_30s700641g006	130.094	-1.98654	3.29044e-06	6.10313e-05	AT5G24320.2
PDK_30s700731g004	1898.04	1.04588	1.40729e-05	0.000222036	AT5G17920.1
PDK_30s700871g001	325.266	2.04175	4.72473e-14	3.2034e-12	AT3G60640.1
PDK_30s700961g004	1546.57	-1.19517	2.28619e-06	4.45019e-05	AT5G41150.1
PDK_30s700961g006	5.98612	3.37554	0.000334676	0.00325259	AT5G04770.1
PDK_30s700961g010	62.5721	-1.90706	0.000171739	0.00185918	AT4G17610.1
PDK_30s701331g001	4041.32	1.33432	3.80602e-05	0.000526054	AT5G19140.1
PDK_30s701391g004	604.984	-0.933278	0.0031691	0.0193635	AT5G16680.1
PDK_30s701551g003	7602.76	-1.23852	0.00119977	0.009069	AT5G49740.1
PDK_30s701761g001	147.078	2.84785	2.14289e-11	1.08326e-09	AT1G10360.1
PDK_30s701911g001	12.0743	-2.22155	0.00336888	0.0203522	AT3G46970.1
PDK_30s701971g001	1886.93	1.59706	0.000995335	0.00780288	AT2G31750.1
PDK_30s701981g002	1076.93	0.909899	4.28582e-05	0.000579987	AT1G79940.1
PDK_30s702041g005	67.8112	3.63796	1.53384e-10	6.76543e-09	AT5G23395.1
PDK_30s702051g002	2817.7	0.774678	0.0042403	0.0244396	AT1G15740.1
PDK_30s702241g003	80.7652	3.79678	1.20675e-09	4.7487e-08	AT1G02850.4
PDK_30s702241g004	1467.94	3.96917	5.83754e-16	4.86072e-14	AT1G02850.4
PDK_30s702361g002	12.5825	-2.82899	0.00144478	0.010517	AT1G53840.1
PDK_30s702551g001	205.989	-1.19823	4.66984e-05	0.000622718	AT5G19420.2
PDK_30s702551g002	806.785	-0.897951	0.000202491	0.00213547	AT3G54460.1
PDK_30s702681g001	557.194	1.00803	0.000166044	0.00181007	AT5G66120.2
PDK_30s702691g014	8.80928	-2.55836	0.00221272	0.014598	AT1G67690.1
PDK_30s702691g020	64.7901	-1.6822	0.00326816	0.0198213	AT4G20520.1
PDK_30s702691g024	542.073	1.47921	7.96514e-05	0.000978888	AT1G13195.1
PDK_30s702691g026	1733.16	1.24417	2.90662e-06	5.46701e-05	AT2G36460.1
PDK_30s702711g001	42.9247	2.27571	3.77858e-06	6.92282e-05	NA
PDK_30s702811g004	706.604	1.44426	1.43881e-08	4.68759e-07	AT5G25590.1
PDK_30s702861g001	1542.69	1.11254	6.34638e-05	0.00080867	AT1G76980.1
PDK_30s703141g001	21.3709	2.53966	0.00132547	0.00980288	AT2G28190.1
PDK_30s703171g005	740.636	-0.645435	0.00565558	0.0306513	AT3G21320.1
PDK_30s703271g002	828.04	1.43017	9.99574e-06	0.000164161	AT1G13990.3
PDK_30s703273g001	135.65	1.76122	2.0029e-05	0.000301774	AT1G13990.3
PDK_30s703451g007	590.778	1.18938	0.00576219	0.0311366	AT4G15440.1
PDK_30s703451g010	260.014	-2.3104	7.02904e-11	3.25037e-09	AT3G20440.2
PDK_30s703621g001	287.22	-1.26731	0.00110219	0.00847506	AT1G21630.2
PDK_30s703691g001	132.06	3.0676	2.04046e-13	1.3e-11	AT1G10010.1
PDK_30s703731g004	720.744	1.40626	1.87712e-07	4.89211e-06	AT1G54220.1
PDK_30s703811g001	929.096	0.748283	0.0027216	0.017176	AT2G36290.1
PDK_30s703811g003	65.7649	-1.66304	0.00141658	0.0103568	AT4G31880.1
PDK_30s703871g004	242.074	1.05237	0.000455525	0.00414788	AT5G58560.1
PDK_30s703871g006	342.513	1.30696	1.72518e-06	3.50432e-05	AT3G51780.1
PDK_30s703891g001	1229.81	1.0541	2.51263e-06	4.82544e-05	AT3G05540.1
PDK_30s703891g002	541.214	1.75854	1.05965e-08	3.5562e-07	AT2G47710.1
PDK_30s703961g001	580.391	1.80784	0.000169344	0.00184005	AT3G08860.1
PDK_30s704221g001	70.4098	-1.32288	0.00210903	0.0140385	AT1G51980.1
PDK_30s704661g008	1124.83	-0.769435	0.00713759	0.0366447	AT2G40400.1
PDK_30s704661g010	112.543	1.50195	5.34217e-05	0.000699817	AT5G37055.1
PDK_30s704661g011	66.5695	2.90825	6.28293e-07	1.42332e-05	AT5G05390.1
PDK_30s704981g001	327.067	-1.46579	0.000319614	0.00313506	AT5G06720.1
PDK_30s704981g003	277.899	2.39937	9.9016e-16	8.07785e-14	AT5G60550.1
PDK_30s704981g004	13.3184	3.28516	0.000135819	0.00152703	AT2G41970.1
PDK_30s705041g002	329.855	-1.0509	0.00443423	0.0252814	NA
PDK_30s705171g003	142.32	-1.14843	0.000797284	0.00655497	AT3G06720.1
PDK_30s705171g006	94.8566	3.28661	7.06682e-10	2.87675e-08	NA
PDK_30s705171g007	52.3138	3.94831	3.48789e-13	2.16713e-11	NA
PDK_30s705171g008	1326.67	4.18602	3.63046e-28	7.1431e-26	NA
PDK_30s705311g001	413.468	-0.917278	0.000610144	0.00529908	AT2G36250.1
PDK_30s705371g005	141.031	5.66114	1.31456e-27	2.42036e-25	AT5G49690.1
PDK_30s705461g001	356.208	-1.48012	3.03459e-07	7.50939e-06	AT1G63680.1
PDK_30s705671g001	570.944	-0.960438	3.9422e-05	0.00054115	AT5G56730.1
PDK_30s705731g001	352.365	-1.3168	8.49156e-06	0.000142608	AT5G48960.1
PDK_30s705771g002	240.748	-1.35953	0.000110048	0.00128271	AT2G01830.2
PDK_30s705771g003	314.569	0.748188	0.0100102	0.0476392	AT1G14740.1
PDK_30s705781g002	940.007	-0.847505	0.0014973	0.0107531	AT5G18570.1
[truncated: 2,287 more rows]

## Sheet: Foglio1
PDK_30s1000121g002	AT3G16730.1	1
PDK_30s1000201g003	AT4G18240.1	1
PDK_30s1000201g004	AT3G44590.2	1
PDK_30s1000301g001	AT4G24580.1	1
PDK_30s1000321g001	AT5G24740.1	1
PDK_30s1000851g001	AT4G02780.1	1
PDK_30s1001261g002	AT3G54040.1	1
PDK_30s1001301g001	AT1G15440.1	1
PDK_30s1001351g001	AT4G36860.1	1
PDK_30s1002061g005	AT1G65930.1	1
PDK_30s1002191g002	AT2G22240.1	1
PDK_30s1002501g002	AT3G06483.1	1
PDK_30s1002601g002	AT1G27530.1	1
PDK_30s1002811g007	AT1G65690.1	1
PDK_30s1002811g009	AT3G05070.1	1
PDK_30s1002811g012	AT3G19990.1	1
PDK_30s1002831g001	AT2G36060.2	1
PDK_30s1003121g001	AT1G61010.1	1
PDK_30s1003281g001	AT5G43060.1	1
PDK_30s1003381g001	AT2G22530.1	1
PDK_30s1003481g001	AT4G25490.1	1
PDK_30s1003481g006	AT4G25440.1	1
PDK_30s1003941g002	AT5G67320.1	1
PDK_30s1004071g001	AT1G67840.1	1
PDK_30s1004261g001	AT3G03990.1	1
PDK_30s1004491g001	AT2G16430.2	1
PDK_30s1004721g003	AT1G56450.1	1
PDK_30s1004901g002	AT5G22850.1	1
PDK_30s1004981g001	AT2G03220.1	1
PDK_30s1005041g002	AT1G03530.1	1
PDK_30s1005041g003	AT1G11190.1	1
PDK_30s1005531g001	AT1G80660.1	1
PDK_30s1005581g001	NA	1
PDK_30s1005931g002	AT3G50950.2	1
PDK_30s1006001g001	AT2G38480.1	1
PDK_30s1006011g001	AT2G28080.1	1
PDK_30s1006041g003	AT4G38760.1	1
PDK_30s1006041g004	AT4G38760.1	1
PDK_30s1006041g005	AT4G38760.1	1
PDK_30s1006131g001	AT5G62670.1	1
PDK_30s1006241g004	AT5G08139.1	1
PDK_30s1006531g002	AT5G56350.1	1
PDK_30s1006531g006	AT4G26410.1	1
PDK_30s1006711g001	AT5G16860.1	1
PDK_30s1007221g009	AT1G21360.1	1
PDK_30s1007221g013	AT2G05830.1	1
PDK_30s1007231g003	AT3G08960.1	1
PDK_30s1007231g006	NA	1
PDK_30s1007391g001	AT5G28770.2	1
PDK_30s1007511g005	AT1G12775.1	1
PDK_30s1007681g001	NA	1
PDK_30s1007931g001	AT2G26080.1	1
PDK_30s1008061g003	AT3G01930.2	1
PDK_30s1008901g001	AT1G15460.1	1
PDK_30s1009101g001	AT3G09740.1	1
PDK_30s1009161g002	NA	1
PDK_30s1009311g003	AT1G30570.1	1
PDK_30s1009541g001	AT4G01860.1	1
PDK_30s1009901g002	AT2G33620.1	1
PDK_30s1010061g001	AT2G32990.1	1
PDK_30s1010061g002	AT2G32990.1	1
PDK_30s1010071g001	AT1G55850.1	1
PDK_30s1010461g001	AT1G12420.1	1
PDK_30s1010471g001	AT1G11925.1	1
PDK_30s1010751g001	AT4G27745.1	1
PDK_30s1010761g003	AT2G33610.1	1
PDK_30s1010811g001	AT1G02260.1	1
PDK_30s1011071g001	AT3G22750.1	1
PDK_30s1011171g001	AT4G12130.1	1
PDK_30s1011171g002	AT2G13620.1	1
PDK_30s1011171g003	AT4G22740.1	1
PDK_30s1011221g001	AT3G22830.1	1
PDK_30s1011641g001	AT1G79150.1	1
PDK_30s1011721g001	AT2G13370.1	1
PDK_30s1012091g001	AT2G32560.1	1
PDK_30s1012411g001	AT4G23990.1	1
PDK_30s1012611g005	AT3G46640.3	1
PDK_30s1012891g002	AT1G05150.1	1
PDK_30s1012891g003	AT1G45976.1	1
PDK_30s1013071g001	AT5G08720.1	1
PDK_30s1013071g002	AT4G08320.2	1
PDK_30s1013241g005	AT2G39800.1	1
PDK_30s1013541g001	AT3G45780.1	1
PDK_30s1013961g001	AT1G19910.1	1
PDK_30s1014041g001	AT5G56250.2	1
PDK_30s1014151g001	AT1G50310.1	1
PDK_30s1014831g004	AT5G65110.1	1
PDK_30s1014831g008	AT4G39780.1	1
PDK_30s1014961g001	AT3G12490.2	1
PDK_30s1015011g001	AT4G24220.1	1
PDK_30s1015391g003	AT4G27290.1	1
PDK_30s1015741g003	AT3G17840.1	1
PDK_30s1016001g005	AT2G45220.1	1
PDK_30s1016001g006	AT1G62710.1	1
PDK_30s1016001g007	AT3G60720.1	1
PDK_30s1016061g002	AT4G34720.1	1
PDK_30s1016831g001	AT5G57460.1	1
PDK_30s1016901g001	AT5G47560.1	1
PDK_30s1017131g001	AT5G67230.1	1
PDK_30s1017251g001	AT2G46530.3	1
PDK_30s1017301g001	AT5G13690.1	1
PDK_30s1017421g001	AT3G14470.1	1
PDK_30s1017551g001	AT4G23630.1	1
PDK_30s1017651g002	AT4G08850.1	1
PDK_30s1017891g001	AT3G02930.1	1
PDK_30s1018461g001	AT4G04210.1	1
PDK_30s1018561g001	AT5G26570.1	1
PDK_30s1018641g002	AT3G50670.1	1
PDK_30s1019121g001	AT5G08710.1	1
PDK_30s1019381g001	AT1G32230.1	1
PDK_30s1019541g002	AT5G56940.1	1
PDK_30s1019541g004	AT4G29960.1	1
PDK_30s1019801g002	AT3G14470.1	1
PDK_30s1020161g001	NA	1
PDK_30s1021051g001	AT2G43240.1	1
PDK_30s1021521g001	AT4G16260.1	1
PDK_30s1022051g001	AT3G55400.1	1
PDK_30s1023521g001	AT4G25810.1	1
PDK_30s1023521g004	AT1G33410.1	1
PDK_30s1023641g001	AT3G22330.1	1
PDK_30s1024001g001	AT2G23790.1	1
PDK_30s1024291g001	AT2G04305.1	1
PDK_30s1024561g003	AT4G39850.3	1
PDK_30s1024561g005	AT1G36370.1	1
PDK_30s1024561g007	AT5G49940.1	1
PDK_30s1024561g015	AT1G34320.1	1
PDK_30s1024991g001	AT4G13630.1	1
PDK_30s1025091g001	AT5G56680.1	1
PDK_30s1025271g001	AT1G24620.1	1
PDK_30s1025361g001	AT2G40410.2	1
PDK_30s1025591g001	AT4G04210.1	1
PDK_30s1025681g005	AT4G10100.1	1
PDK_30s1025841g001	AT2G46080.1	1
PDK_30s1025841g004	AT1G64950.1	1
PDK_30s1025861g002	AT2G24300.2	1
PDK_30s1025931g002	AT3G22600.1	1
PDK_30s1026001g001	NA	1
PDK_30s1026701g004	AT4G39910.1	1
PDK_30s1026961g001	NA	1
PDK_30s1027241g001	AT5G14470.1	1
PDK_30s1027491g002	AT5G06970.1	1
PDK_30s1027491g003	AT5G06970.1	1
PDK_30s1027701g006	AT5G23110.1	1
PDK_30s1027821g002	AT4G01050.1	1
PDK_30s1027881g001	AT3G24170.1	1
PDK_30s1027881g005	AT3G07090.1	1
PDK_30s1028091g001	AT1G27680.1	1
PDK_30s1028201g002	AT4G32180.1	1
PDK_30s1028201g011	AT1G50030.1	1
PDK_30s1028201g012	AT1G50030.1	1
PDK_30s1028201g013	AT1G27910.1	1
PDK_30s1028391g001	AT1G46264.1	1
PDK_30s1028501g002	AT3G03710.1	1
PDK_30s1028501g003	AT3G03710.1	1
PDK_30s1028551g005	AT3G53990.1	1
PDK_30s1028561g002	AT1G77800.1	1
PDK_30s1029781g001	AT3G62830.1	1
PDK_30s1030041g001	NA	1
PDK_30s1030131g001	AT1G20080.1	1
PDK_30s1030181g007	AT2G37150.3	1
PDK_30s1030181g008	AT3G45260.1	1
PDK_30s1030181g009	AT3G20060.1	1
PDK_30s1030471g006	AT4G22000.1	1
PDK_30s1030681g001	AT2G28315.1	1
PDK_30s1030801g002	AT2G18860.1	1
PDK_30s1031661g001	AT4G02080.1	1
PDK_30s1032161g002	AT1G78300.1	1
PDK_30s1032301g001	AT3G02700.1	1
PDK_30s1032531g001	AT1G54870.1	1
PDK_30s1032721g001	AT3G04750.1	1
PDK_30s1032791g003	AT1G49040.1	1
PDK_30s1033171g001	AT3G45100.1	1
PDK_30s1033721g002	AT3G05000.1	1
PDK_30s1033991g001	AT1G04110.1	1
PDK_30s1034031g001	AT5G09220.1	1
PDK_30s1034411g001	AT2G46915.1	1
PDK_30s1034411g002	AT5G24600.1	1
PDK_30s1034831g001	AT1G10490.1	1
PDK_30s1034831g005	AT4G14820.1	1
PDK_30s1034981g002	AT1G27870.1	1
PDK_30s1034981g005	AT2G26910.1	1
PDK_30s1035821g001	AT4G37790.1	1
PDK_30s1035941g001	AT5G52060.1	1
PDK_30s1036051g001	AT1G59960.1	1
PDK_30s1036151g001	AT3G10650.1	1
PDK_30s1036201g001	AT4G33680.1	1
PDK_30s1036201g002	AT4G33680.1	1
PDK_30s1036201g003	AT1G22060.1	1
PDK_30s1036271g001	AT5G19440.1	1
PDK_30s1036291g003	AT1G21610.3	1
PDK_30s1036301g001	NA	1
PDK_30s1036581g001	NA	1
PDK_30s1036591g002	AT4G30990.2	1
PDK_30s1036661g004	AT1G04080.3	1
PDK_30s1037231g001	AT4G12750.1	1
PDK_30s1037321g003	AT2G15570.2	1
PDK_30s1037321g005	AT1G45688.1	1
PDK_30s1037321g006	AT1G49740.1	1
PDK_30s1037321g007	AT5G52650.1	1
PDK_30s1037571g002	AT4G25680.1	1
PDK_30s1037591g005	AT5G56250.2	1
PDK_30s1037941g001	AT5G45610.1	1
PDK_30s1038011g001	AT1G09530.1	1
PDK_30s1038161g002	AT1G09540.1	1
PDK_30s1038271g001	AT3G49000.1	1
PDK_30s1038311g001	AT3G43790.3	1
PDK_30s1038451g001	AT3G14470.1	1
PDK_30s1038491g001	AT4G11680.1	1
PDK_30s1038511g001	AT5G27270.1	1
PDK_30s1038511g002	AT5G27270.1	1
PDK_30s1038571g001	AT5G20410.1	1
PDK_30s1038851g001	AT1G10370.1	1
PDK_30s1039241g003	AT4G34450.1	1
PDK_30s1039361g001	AT3G08850.1	1
PDK_30s1039541g001	AT4G32300.1	1
PDK_30s1040041g001	AT4G21510.1	1
PDK_30s1040381g001	NA	1
PDK_30s1040481g001	AT3G53150.1	1
PDK_30s1040691g001	AT3G07130.1	1
PDK_30s1040821g001	AT5G20250.4	1
PDK_30s1041341g001	AT1G08470.1	1
PDK_30s1041511g002	AT5G16000.1	1
PDK_30s1041771g001	AT2G26780.1	1
PDK_30s1041771g002	AT2G26780.1	1
PDK_30s1041811g003	AT1G43980.1	1
PDK_30s1041811g009	AT4G09630.1	1
PDK_30s1041821g003	AT5G46800.1	1
PDK_30s1041821g005	AT2G36850.1	1
PDK_30s1041871g002	AT5G40480.1	1
PDK_30s1042021g004	AT3G17510.1	1
PDK_30s1042171g001	AT1G01230.1	1
PDK_30s1042181g001	AT3G44150.1	1
PDK_30s1042241g001	AT2G27990.1	1
PDK_30s1042241g004	NA	1
PDK_30s1042271g001	AT5G22450.1	1
PDK_30s1042271g003	AT1G08320.1	1
PDK_30s1042271g010	AT3G10120.1	1
PDK_30s1042271g013	AT4G34555.1	1
PDK_30s1042471g005	AT4G08455.1	1
PDK_30s1042471g007	AT3G17450.1	1
PDK_30s1042471g011	AT1G01720.1	1
PDK_30s1042771g003	AT3G61830.1	1
PDK_30s1042771g014	AT4G29410.1	1
PDK_30s1042771g015	AT1G02130.1	1
PDK_30s1042911g001	AT1G56560.1	1
PDK_30s1043091g002	AT2G39140.1	1
PDK_30s1043141g002	AT3G26670.1	1
PDK_30s1043311g008	AT5G12220.1	1
PDK_30s1043311g009	AT2G44620.1	1
PDK_30s1043461g002	AT5G17510.1	1
PDK_30s1043821g001	AT1G17840.1	1
PDK_30s1043821g002	AT5G23430.1	1
PDK_30s1043821g003	AT5G23430.1	1
PDK_30s1044831g004	AT4G26620.1	1
PDK_30s1044991g002	AT5G66150.1	1
PDK_30s1045051g001	NA	1
PDK_30s1045051g002	NA	1
PDK_30s1045131g001	NA	1
PDK_30s1045241g001	AT4G24670.1	1
PDK_30s1045241g002	AT5G14540.1	1
PDK_30s1045241g004	AT5G40390.1	1
PDK_30s1045321g001	AT4G13550.1	1
PDK_30s1045531g001	AT2G16860.1	1
PDK_30s1045831g001	AT5G58160.1	1
PDK_30s1045831g002	AT2G25050.2	1
PDK_30s1046411g002	AT3G05940.1	1
PDK_30s1046601g003	AT5G57590.1	1
PDK_30s1047001g001	AT1G19835.1	1
PDK_30s1047211g001	AT4G21580.1	1
PDK_30s1047391g001	AT2G04305.1	1
PDK_30s1047451g001	AT2G39800.1	1
PDK_30s1047661g004	AT3G42630.1	1
PDK_30s1047971g001	AT1G77130.1	1
PDK_30s1047971g002	AT5G09760.1	1
PDK_30s1048841g009	AT3G59920.1	1
PDK_30s1048841g011	AT1G74260.1	1
PDK_30s1048841g023	AT5G49820.1	1
PDK_30s1048841g026	AT4G33420.1	1
PDK_30s1049161g002	AT1G76760.1	1
PDK_30s1049161g003	NA	1
PDK_30s1049161g004	NA	1
PDK_30s1049341g002	AT5G41410.1	1
PDK_30s1049441g001	AT5G57350.1	1
PDK_30s1049571g001	AT3G07160.1	1
PDK_30s1049741g001	AT5G10290.1	1
PDK_30s1049941g001	AT2G39810.1	1
PDK_30s1050121g001	AT1G61260.1	1
PDK_30s1050141g002	AT5G16880.1	1
PDK_30s1050251g005	AT2G22120.2	1
PDK_30s1050311g001	AT1G68890.1	1
PDK_30s1050311g002	AT1G68890.1	1
PDK_30s1050371g001	AT4G24290.2	1
PDK_30s1050381g001	AT1G65690.1	1
PDK_30s1050381g002	AT1G73390.1	1
PDK_30s1050381g015	AT5G51200.1	1
PDK_30s1050381g016	AT5G51200.1	1
PDK_30s1050401g001	AT5G67385.1	1
PDK_30s1050411g002	AT5G02250.1	1
PDK_30s1050411g004	AT2G32910.1	1
PDK_30s1050431g001	AT1G15950.1	1
PDK_30s1050451g001	AT2G20050.1	1
PDK_30s1050641g002	AT5G40770.1	1
PDK_30s1050971g001	AT5G13430.1	1
PDK_30s1051101g001	AT2G18196.1	1
PDK_30s1051101g003	AT4G30110.1	1
PDK_30s1051161g002	AT1G59820.1	1
PDK_30s1051691g001	AT5G54730.1	1
PDK_30s1051771g002	AT3G04070.1	1
PDK_30s1052241g002	AT2G32720.1	1
PDK_30s1052321g002	AT2G21270.3	1
PDK_30s1052621g001	AT5G41120.1	1
PDK_30s1052711g002	AT1G16290.1	1
PDK_30s1052741g001	AT5G54010.1	1
PDK_30s1053161g006	AT2G41830.1	1
PDK_30s1053201g002	AT4G10490.1	1
PDK_30s1053721g004	AT3G11670.1	1
PDK_30s1053761g002	AT5G43900.3	1
PDK_30s1054221g001	AT1G79520.2	1
PDK_30s1054371g001	AT2G25660.1	1
PDK_30s1054411g001	AT3G17000.1	1
PDK_30s1054631g001	AT2G28680.1	1
PDK_30s1055951g001	AT1G56260.1	1
PDK_30s1055951g002	AT5G27930.1	1
PDK_30s1055981g001	AT5G62000.1	1
PDK_30s1056661g003	AT4G21105.1	1
PDK_30s1056671g003	AT5G45130.1	1
PDK_30s1056761g001	AT3G14470.1	1
PDK_30s1056801g001	AT4G16070.1	1
PDK_30s1056931g001	AT5G24090.1	1
PDK_30s1057141g002	AT5G28040.1	1
PDK_30s1057611g001	AT4G33630.1	1
PDK_30s1057761g001	AT2G22125.1	1
PDK_30s1057821g002	AT5G19980.1	1
PDK_30s1058231g002	AT1G05200.1	1
PDK_30s1058241g001	AT5G03510.1	1
PDK_30s1058491g001	AT2G07680.1	1
PDK_30s1059031g001	AT3G04740.1	1
PDK_30s1059741g001	AT5G52030.2	1
PDK_30s1059941g001	AT5G53130.1	1
PDK_30s1060041g001	AT1G08760.1	1
PDK_30s1060101g002	AT1G52280.1	1
PDK_30s1060231g004	AT5G17190.1	1
PDK_30s1060651g001	AT1G05830.1	1
PDK_30s1060671g001	AT5G65700.1	1
PDK_30s1060841g003	AT4G29090.1	1
PDK_30s1061201g001	AT5G32440.3	1
PDK_30s1061801g003	AT1G15380.1	1
PDK_30s1061921g001	AT5G11540.1	1
PDK_30s1062041g001	AT2G16060.1	1
PDK_30s1062051g004	AT3G25270.1	1
PDK_30s1062621g001	AT5G11100.1	1
PDK_30s1062871g003	AT1G74260.1	1
PDK_30s1063071g002	AT1G18800.1	1
PDK_30s1063121g001	AT5G67090.1	1
PDK_30s1063581g002	AT4G00755.1	1
PDK_30s1063741g001	AT4G22220.1	1
PDK_30s1063921g004	AT2G25530.1	1
PDK_30s1064101g001	AT4G35270.1	1
PDK_30s1064131g001	AT4G36870.1	1
PDK_30s1064221g002	AT2G27230.1	1
PDK_30s1064311g004	AT5G53560.1	1
PDK_30s1064701g001	AT2G42320.1	1
PDK_30s1064981g002	AT4G08850.1	1
PDK_30s1065031g002	AT3G26740.1	1
PDK_30s1065091g001	AT3G62330.1	1
PDK_30s1065091g008	AT1G08720.1	1
PDK_30s1065111g001	AT5G07400.1	1
PDK_30s1065261g001	AT1G31340.1	1
PDK_30s1065361g001	AT4G39050.1	1
PDK_30s1065481g001	AT2G42280.1	1
PDK_30s1065541g003	AT2G30800.1	1
PDK_30s1065691g002	AT1G19220.1	1
PDK_30s1065691g004	AT4G31300.2	1
PDK_30s1065711g001	AT1G10910.1	1
PDK_30s1066021g001	AT3G14470.1	1
PDK_30s1066391g003	AT1G10630.1	1
PDK_30s1066391g005	AT3G53040.1	1
PDK_30s1066551g002	AT3G19190.1	1
PDK_30s1066691g001	AT1G04470.1	1
PDK_30s1066811g004	AT1G17950.1	1
PDK_30s1066871g002	AT4G02560.1	1
PDK_30s1067021g002	AT2G02710.1	1
PDK_30s1067021g003	AT5G64810.1	1
PDK_30s1067081g005	AT3G13330.1	1
PDK_30s1067151g001	AT3G14470.1	1
PDK_30s1067151g004	AT1G73970.1	1
PDK_30s1067401g004	AT5G04140.2	1
PDK_30s1067781g002	AT2G20390.2	1
PDK_30s1068351g001	AT1G06330.1	1
PDK_30s1068601g001	AT4G35470.1	1
PDK_30s1069371g003	AT1G64660.1	1
PDK_30s1069501g002	AT3G19000.1	1
PDK_30s1069531g001	AT1G67325.2	1
PDK_30s1069711g002	AT2G04235.1	1
PDK_30s1069771g001	AT4G21450.3	1
PDK_30s1069781g002	AT3G27700.1	1
PDK_30s1069811g003	AT3G55646.1	1
PDK_30s1070141g005	AT3G12360.1	1
PDK_30s1070141g011	AT5G13550.1	1
PDK_30s1070141g024	AT5G59850.1	1
PDK_30s1070141g026	AT5G59910.1	1
PDK_30s1070141g030	AT5G59890.1	1
PDK_30s1070141g031	AT5G59910.1	1
PDK_30s1070201g003	AT2G42320.1	1
PDK_30s1070441g003	AT5G16450.1	1
PDK_30s1070441g005	AT5G25260.1	1
PDK_30s1070441g009	AT5G37020.1	1
PDK_30s1070441g012	AT3G14470.1	1
PDK_30s1070521g001	AT1G06840.1	1
PDK_30s1070521g005	AT1G26910.1	1
PDK_30s1070841g002	AT2G23610.1	1
PDK_30s1070841g005	AT5G20950.1	1
PDK_30s1070841g007	AT5G20950.1	1
PDK_30s1070901g001	AT3G14400.1	1
PDK_30s1071031g003	AT3G10960.1	1
PDK_30s1071631g005	AT3G54500.3	1
PDK_30s1072121g001	AT1G08260.1	1
PDK_30s1072121g003	AT1G08260.1	1
PDK_30s1072121g004	AT1G08260.1	1
PDK_30s1072191g002	AT5G25220.1	1
PDK_30s1072531g001	AT2G34660.1	1
PDK_30s1073201g003	AT4G02750.1	1
PDK_30s1073801g002	AT5G19000.2	1
PDK_30s1074101g002	AT1G17220.1	1
PDK_30s1074181g007	AT3G21480.1	1
PDK_30s1074341g002	AT3G06190.1	1
PDK_30s1074481g001	AT1G12610.1	1
PDK_30s1074581g003	AT5G50460.1	1
PDK_30s1074671g001	AT3G18040.1	1
PDK_30s1074671g003	AT3G18040.1	1
PDK_30s1074841g004	AT4G19160.2	1
PDK_30s1075261g003	AT5G20910.1	1
PDK_30s1075261g007	AT4G13650.1	1
PDK_30s1075481g003	AT1G31930.1	1
PDK_30s1075781g002	AT5G43100.1	1
PDK_30s1075781g003	AT3G60190.1	1
PDK_30s1076111g001	AT3G24870.1	1
PDK_30s1076111g005	AT3G05680.2	1
PDK_30s1076321g003	AT2G30490.1	1
PDK_30s1076511g001	AT5G17770.1	1
PDK_30s1076631g001	AT5G57160.1	1
PDK_30s1076731g002	AT5G08030.1	1
PDK_30s1076751g001	AT5G08310.1	1
PDK_30s1077081g003	AT5G54840.1	1
PDK_30s1077111g001	AT2G40770.1	1
PDK_30s1077181g006	AT4G30150.1	1
PDK_30s1077181g007	AT4G30150.1	1
PDK_30s1077261g002	AT4G22360.1	1
PDK_30s1077331g001	AT2G02040.1	1
PDK_30s1077331g004	AT1G54130.1	1
PDK_30s1077701g001	AT5G57160.1	1
PDK_30s1077831g001	NA	1
PDK_30s1078041g001	AT4G33000.1	1
PDK_30s1078131g002	AT1G79550.1	1
PDK_30s1078221g001	AT4G10840.1	1
PDK_30s1078311g001	AT5G55390.1	1
PDK_30s1078311g004	AT4G35920.1	1
PDK_30s1078311g005	AT1G75950.1	1
PDK_30s1078311g006	AT5G42190.1	1
PDK_30s1078311g009	AT3G51300.1	1
PDK_30s1078901g002	AT2G23350.1	1
PDK_30s1079441g002	AT3G22270.1	1
PDK_30s1079811g002	AT5G36290.1	1
PDK_30s1080231g001	AT1G63250.1	1
PDK_30s1080231g005	AT4G35090.1	1
PDK_30s1080571g001	AT5G24400.1	1
PDK_30s1080571g002	AT5G62190.1	1
PDK_30s1080821g001	AT5G13110.1	1
PDK_30s1080871g001	AT3G02520.1	1
PDK_30s1081361g001	AT3G26320.1	1
PDK_30s1081461g003	AT3G09630.1	1
PDK_30s1081711g010	AT2G01140.1	1
PDK_30s1081711g011	AT3G18190.1	1
PDK_30s1081791g001	AT4G35830.1	1
PDK_30s1081791g003	AT2G23620.1	1
PDK_30s1081791g004	AT2G40260.1	1
PDK_30s1082001g001	AT3G14470.1	1
PDK_30s1082091g001	AT3G47110.1	1
PDK_30s1082231g001	AT5G61890.1	1
PDK_30s1082381g001	AT5G19600.1	1
PDK_30s1082461g003	AT4G11560.1	1
PDK_30s1082461g004	AT1G19670.1	1
PDK_30s1082491g001	AT3G48880.1	1
PDK_30s1082681g001	AT4G08850.1	1
PDK_30s1082751g001	AT1G47480.1	1
PDK_30s1082761g001	AT4G17260.1	1
PDK_30s1082871g001	AT5G54160.1	1
PDK_30s1083051g003	AT2G03810.1	1
PDK_30s1083421g001	AT4G00730.1	1
PDK_30s1083611g001	AT2G29120.1	1
PDK_30s1083801g006	NA	1
PDK_30s1083801g007	AT5G20380.1	1
PDK_30s1084171g002	AT3G60240.4	1
PDK_30s1084261g001	AT5G22920.1	1
PDK_30s1084321g001	AT1G74100.1	1
PDK_30s1085251g001	AT3G03080.1	1
PDK_30s1085271g001	AT5G42390.1	1
PDK_30s1085391g002	AT3G02520.1	1
PDK_30s1085571g001	AT1G49050.1	1
PDK_30s1086001g001	AT3G61390.2	1
PDK_30s1086541g007	AT1G04080.3	1
PDK_30s1086541g008	AT5G43960.1	1
PDK_30s1086611g003	AT2G31010.1	1
PDK_30s1086721g002	AT1G70620.3	1
PDK_30s1086731g004	AT4G32250.1	1
PDK_30s1086741g001	AT3G17980.1	1
PDK_30s1087011g002	AT3G50920.1	1
PDK_30s1087291g003	AT5G27490.1	1
PDK_30s1087611g001	AT4G39860.1	1
PDK_30s1087611g003	AT5G65020.1	1
PDK_30s1087651g001	NA	1
PDK_30s1088151g001	AT5G13950.3	1
PDK_30s1088301g002	AT2G31570.1	1
PDK_30s1088371g001	AT3G11540.1	1
PDK_30s1088391g002	AT1G32400.1	1
PDK_30s1088411g001	AT2G05120.1	1
PDK_30s1088671g001	AT5G25060.1	1
PDK_30s1088791g001	AT4G27310.1	1
PDK_30s1089221g005	AT3G11670.1	1
PDK_30s1089221g011	AT5G22120.1	1
PDK_30s1089221g012	AT2G35930.1	1
PDK_30s1089221g013	AT2G35930.1	1
PDK_30s1089361g001	AT2G47710.1	1
PDK_30s1089841g001	AT1G14780.1	1
PDK_30s1089911g001	NA	1
PDK_30s1090271g002	AT2G34250.1	1
PDK_30s1090431g001	AT4G17530.1	1
PDK_30s1090851g002	AT2G33770.1	1
PDK_30s1091581g001	AT1G02680.1	1
PDK_30s1091591g001	AT1G68830.1	1
PDK_30s1091591g002	AT5G08520.1	1
PDK_30s1091761g003	AT1G74260.1	1
PDK_30s1091921g001	AT3G14470.1	1
PDK_30s1092051g003	AT5G15050.1	1
PDK_30s1092181g001	AT1G17180.1	1
PDK_30s1092181g002	AT1G17180.1	1
PDK_30s1092181g006	AT5G56260.1	1
PDK_30s1092201g002	AT1G15750.1	1
PDK_30s1092311g001	AT1G18390.2	1
PDK_30s1092891g004	AT5G05340.1	1
PDK_30s1093231g002	AT2G39190.2	1
PDK_30s1093351g001	AT4G04850.2	1
PDK_30s1093361g002	AT5G51660.1	1
PDK_30s1093481g003	AT5G12190.1	1
PDK_30s1093671g001	AT3G10370.1	1
PDK_30s1093671g002	AT3G10370.1	1
PDK_30s1093671g003	AT3G10370.1	1
PDK_30s1094101g003	AT3G10250.1	1
PDK_30s1094441g001	AT1G25550.1	1
PDK_30s1094531g004	AT3G11964.1	1
PDK_30s1094531g005	AT3G11964.1	1
PDK_30s1094531g006	AT3G11964.1	1
PDK_30s1094611g001	AT5G66280.1	1
PDK_30s1094611g002	AT1G19870.1	1
PDK_30s1094681g003	AT4G23050.2	1
PDK_30s1094891g002	AT2G36780.1	1
PDK_30s1095261g001	AT3G18310.1	1
PDK_30s1095401g001	AT4G23180.1	1
PDK_30s1095621g001	AT2G29380.1	1
PDK_30s1095661g001	AT3G48140.1	1
PDK_30s1095741g005	AT2G46340.1	1
PDK_30s1095741g014	AT5G53340.1	1
PDK_30s1095901g001	AT2G31400.1	1
PDK_30s1096111g002	AT4G11790.1	1
PDK_30s1096271g002	AT3G05840.2	1
PDK_30s1096841g003	AT5G13200.1	1
PDK_30s1096841g006	AT5G14030.1	1
PDK_30s1097031g006	AT2G38770.1	1
PDK_30s1097111g002	AT1G02205.3	1
PDK_30s1097291g001	AT1G54610.2	1
PDK_30s1097551g001	NA	1
PDK_30s1097611g004	AT5G57330.1	1
PDK_30s1097611g005	AT5G57345.1	1
PDK_30s1098021g001	AT5G57250.1	1
PDK_30s1098081g001	AT4G35460.1	1
PDK_30s1098511g001	AT3G27870.1	1
PDK_30s1098671g003	AT3G46710.1	1
PDK_30s1099131g001	AT2G24820.1	1
PDK_30s1099161g003	AT4G02080.1	1
PDK_30s1099211g001	AT2G37090.1	1
PDK_30s1099601g001	NA	1
PDK_30s1099671g001	AT4G24250.1	1
PDK_30s1099771g001	AT3G48190.1	1
PDK_30s1099771g002	AT3G48190.1	1
PDK_30s1100061g003	AT2G01420.2	1
PDK_30s1100431g006	AT3G49600.1	1
PDK_30s1100691g002	AT5G04560.2	1
PDK_30s1101131g001	AT1G15960.1	1
PDK_30s1101141g002	AT5G66010.1	1
PDK_30s1101141g004	AT5G55040.1	1
PDK_30s1101201g014	AT5G08430.1	1
PDK_30s1101531g002	AT4G22310.1	1
PDK_30s1101671g001	AT1G66840.1	1
PDK_30s1101831g001	AT4G12910.1	1
PDK_30s1102341g004	AT5G21170.2	1
PDK_30s1102341g007	AT4G37510.1	1
PDK_30s1102341g008	AT5G13750.1	1
PDK_30s1102341g009	AT5G13740.1	1
PDK_30s1102531g002	AT2G36900.1	1
PDK_30s1102531g003	AT2G36900.1	1
PDK_30s1103061g003	AT3G07670.1	1
PDK_30s1103551g006	AT4G39850.3	1
PDK_30s1103751g007	AT1G05720.1	1
PDK_30s1103751g009	AT1G56450.1	1
PDK_30s1103751g013	AT3G59430.1	1
PDK_30s1103751g018	AT1G48310.1	1
PDK_30s1103751g021	AT5G28040.1	1
PDK_30s1103751g023	AT4G01720.1	1
PDK_30s1103751g024	AT1G48320.1	1
PDK_30s1103751g030	AT1G09530.1	1
PDK_30s1103811g002	AT5G47940.1	1
PDK_30s1104231g001	AT4G31940.1	1
PDK_30s1104361g001	AT3G48880.1	1
PDK_30s1104641g001	AT5G67470.1	1
PDK_30s1104801g001	AT4G08850.1	1
PDK_30s1104801g006	AT1G64570.1	1
PDK_30s1104881g002	AT5G57340.2	1
PDK_30s1104991g001	AT2G43120.1	1
PDK_30s1105021g001	AT5G03650.1	1
PDK_30s1105741g002	AT5G66470.1	1
PDK_30s1106421g001	AT3G18830.1	1
PDK_30s1106421g003	AT3G18830.1	1
PDK_30s1106471g001	AT5G48930.1	1
PDK_30s1106821g001	AT4G08850.1	1
PDK_30s1106881g003	AT4G27010.2	1
PDK_30s1106881g004	AT1G72270.1	1
PDK_30s1106891g001	AT3G10650.1	1
PDK_30s1107241g001	AT5G18230.2	1
PDK_30s1107441g002	AT2G23760.1	1
PDK_30s1107441g003	AT1G47510.1	1
PDK_30s1107441g004	AT3G18890.1	1
PDK_30s1107441g009	AT2G23740.2	1
PDK_30s1107441g010	NA	1
PDK_30s1107771g003	AT1G36320.1	1
PDK_30s1107771g006	AT5G53350.1	1
PDK_30s1107871g001	NA	1
PDK_30s1107891g003	AT3G61060.2	1
PDK_30s1107891g004	AT5G62090.1	1
PDK_30s1108181g002	AT4G27560.1	1
PDK_30s1108291g002	AT4G35100.1	1
PDK_30s1108341g002	AT1G22360.1	1
PDK_30s1108381g003	AT1G15690.1	1
PDK_30s1108731g001	AT4G00355.3	1
PDK_30s1109261g001	AT5G67380.1	1
PDK_30s1109261g002	AT5G21090.1	1
PDK_30s1109311g004	AT1G36240.1	1
PDK_30s1109381g001	AT4G13430.1	1
PDK_30s1109561g001	AT2G01440.1	1
PDK_30s1109821g001	AT5G25880.1	1
PDK_30s1110271g001	AT5G19440.1	1
PDK_30s1110641g003	NA	1
PDK_30s1110641g006	AT3G01180.1	1
PDK_30s1110641g007	AT3G01180.1	1
PDK_30s1110641g008	AT1G74460.1	1
PDK_30s1110641g009	AT1G74470.1	1
PDK_30s1110781g001	AT3G59770.3	1
PDK_30s1111011g001	AT3G04910.1	1
PDK_30s1111481g003	AT3G52590.1	1
PDK_30s1111581g001	AT5G08030.1	1
PDK_30s1112111g002	AT5G50920.1	1
PDK_30s1112251g001	AT3G51860.1	1
PDK_30s1112311g003	AT4G35360.1	1
PDK_30s1113101g001	AT5G24740.1	1
PDK_30s1113101g002	AT5G24740.1	1
PDK_30s1113361g004	AT2G01220.2	1
PDK_30s1113441g002	AT5G53460.1	1
PDK_30s1113561g004	AT5G60860.1	1
PDK_30s1113671g001	AT3G05010.1	1
PDK_30s1113891g001	AT1G52520.1	1
PDK_30s1114081g002	AT3G05040.1	1
PDK_30s1114081g003	AT5G27950.1	1
PDK_30s1114201g001	AT5G13930.1	1
PDK_30s1114841g004	NA	1
PDK_30s1114841g005	AT2G42210.2	1
PDK_30s1115551g001	AT5G25080.1	1
PDK_30s1116211g005	AT1G73480.1	1
PDK_30s1116341g005	AT4G30440.1	1
PDK_30s1116341g010	AT4G30510.1	1
PDK_30s1116531g001	AT2G39420.1	1
PDK_30s1116581g001	NA	1
PDK_30s1116681g001	AT1G17840.1	1
PDK_30s1116681g002	AT2G22400.1	1
PDK_30s1116731g001	AT5G41040.1	1
PDK_30s1116731g003	AT5G48540.1	1
PDK_30s1116851g004	AT5G13710.1	1
PDK_30s1116891g001	AT3G19340.1	1
PDK_30s1117591g002	AT2G26570.1	1
PDK_30s1117791g001	AT2G36460.1	1
PDK_30s1118201g001	AT5G11390.1	1
PDK_30s1118371g003	AT1G08600.3	1
PDK_30s1118521g003	AT4G39660.1	1
PDK_30s1119031g002	AT2G43980.1	1
PDK_30s1119051g002	AT5G27550.1	1
PDK_30s1119331g001	NA	1
PDK_30s1119371g002	AT3G03050.1	1
PDK_30s1121471g001	AT5G48230.2	1
PDK_30s1121661g001	AT1G21070.1	1
PDK_30s1121891g001	AT4G27060.1	1
PDK_30s1122021g004	AT4G36850.1	1
PDK_30s1122201g001	AT2G24120.1	1
PDK_30s1122211g001	AT4G26300.1	1
PDK_30s1122261g001	AT5G66850.1	1
PDK_30s1122291g001	AT5G13420.1	1
PDK_30s1122321g001	AT5G17790.1	1
PDK_30s1122321g002	AT1G69560.1	1
PDK_30s1122501g002	AT4G02590.1	1
PDK_30s1122771g002	AT5G55390.1	1
PDK_30s1122781g002	AT3G03080.1	1
PDK_30s1122801g008	AT3G32940.1	1
PDK_30s1122811g001	AT2G31320.1	1
PDK_30s1122971g002	AT4G27190.1	1
PDK_30s1123471g001	AT1G34300.1	1
PDK_30s1123581g002	AT1G71070.1	1
PDK_30s1123581g003	AT2G24580.1	1
PDK_30s1123631g001	AT1G27000.1	1
PDK_30s1123951g001	AT4G33200.1	1
PDK_30s1123951g002	AT4G33200.1	1
PDK_30s1123951g008	AT5G26667.1	1
PDK_30s1124621g002	AT4G38900.1	1
PDK_30s1124891g001	AT1G69490.1	1
PDK_30s1124891g002	AT5G61430.1	1
PDK_30s1124911g001	AT3G12080.1	1
PDK_30s1125281g001	AT2G28150.1	1
PDK_30s1125281g005	AT2G36840.1	1
PDK_30s1125361g001	AT5G50200.3	1
PDK_30s1125611g001	AT4G22880.1	1
PDK_30s1125821g001	AT1G77330.1	1
PDK_30s1125911g001	AT3G51860.1	1
PDK_30s1125961g002	AT3G47780.1	1
PDK_30s1126041g001	AT4G08850.1	1
PDK_30s1126301g002	AT1G52360.2	1
PDK_30s1126301g003	AT1G52360.2	1
PDK_30s1126301g005	AT3G24490.1	1
PDK_30s1126521g002	AT4G19560.1	1
PDK_30s1127011g005	AT2G02850.1	1
PDK_30s1127011g006	AT1G13340.1	1
PDK_30s1127011g009	AT3G25840.1	1
PDK_30s1127011g010	NA	1
PDK_30s1127021g001	AT3G59850.1	1
PDK_30s1127191g002	AT5G22030.2	1
PDK_30s1127391g001	AT1G79600.1	1
PDK_30s1128551g001	AT4G24230.6	1
PDK_30s1129101g002	NA	1
PDK_30s1129601g002	AT5G17020.1	1
PDK_30s1129671g001	NA	1
PDK_30s1129701g003	AT5G64220.1	1
PDK_30s1130051g004	AT4G04850.2	1
PDK_30s1130191g001	AT2G01170.1	1
PDK_30s1130351g001	AT2G21045.1	1
PDK_30s1131031g002	AT4G34700.1	1
PDK_30s1131101g001	AT5G46250.1	1
PDK_30s1131351g003	AT1G21750.1	1
PDK_30s1131351g004	AT1G01550.1	1
PDK_30s1131431g001	AT3G57630.1	1
PDK_30s1131561g001	AT5G04885.1	1
PDK_30s1131811g001	NA	1
PDK_30s1131851g003	AT2G41820.1	1
PDK_30s1131861g001	NA	1
PDK_30s1132381g004	AT4G14030.1	1
PDK_30s1132401g001	AT4G02280.1	1
PDK_30s1132491g002	NA	1
PDK_30s1132991g001	AT5G03100.1	1
PDK_30s1133011g001	AT4G19120.1	1
PDK_30s1133011g002	AT4G19110.2	1
PDK_30s1133111g001	AT5G13710.1	1
PDK_30s1133641g006	AT5G22850.1	1
PDK_30s1133641g015	AT1G06060.1	1
PDK_30s1133641g018	AT3G51030.1	1
PDK_30s1133661g001	AT2G23420.1	1
PDK_30s1133871g001	AT4G16360.3	1
PDK_30s1133891g001	AT5G20500.1	1
PDK_30s1133891g004	AT4G25810.1	1
PDK_30s1134121g001	AT5G04910.1	1
PDK_30s1134651g003	AT3G07650.1	1
PDK_30s1134971g001	AT4G04940.1	1
PDK_30s1135021g001	AT1G35710.1	1
PDK_30s1135551g002	AT2G20900.1	1
PDK_30s1135801g001	AT5G60800.2	1
PDK_30s1135971g001	AT4G21410.1	1
PDK_30s1136111g001	AT1G70780.1	1
PDK_30s1136111g005	AT2G40360.1	1
PDK_30s1136111g009	AT2G01490.1	1
PDK_30s1136351g011	AT1G02130.1	1
PDK_30s1137281g004	AT4G36530.2	1
PDK_30s1138271g003	AT5G62740.1	1
PDK_30s1138471g004	AT5G15130.1	1
PDK_30s1138711g001	AT2G30050.1	1
PDK_30s1138811g001	AT1G21230.1	1
PDK_30s1138881g002	AT2G03200.1	1
PDK_30s1138961g003	AT2G31970.1	1
PDK_30s1139181g001	NA	1
PDK_30s1139221g002	AT4G11740.1	1
PDK_30s1139261g001	AT2G44980.2	1
PDK_30s1139331g005	AT1G03970.1	1
PDK_30s1139451g001	AT1G77380.1	1
PDK_30s1139681g001	NA	1
PDK_30s1140141g003	AT5G09950.1	1
PDK_30s1140191g001	AT1G59453.1	1
PDK_30s1140391g003	AT3G48190.1	1
PDK_30s1140401g002	AT3G58490.1	1
PDK_30s1140451g005	AT1G12760.1	1
PDK_30s1140451g006	AT2G36290.1	1
PDK_30s1140491g001	AT1G79870.1	1
PDK_30s1140491g002	AT5G42710.1	1
PDK_30s1140981g002	AT3G55850.2	1
PDK_30s1141151g001	AT4G32850.8	1
PDK_30s1141221g005	AT1G13950.1	1
PDK_30s1141221g006	AT1G69360.1	1
PDK_30s1141531g003	AT1G79460.1	1
PDK_30s1141671g001	AT2G34930.1	1
PDK_30s1141821g003	AT4G32610.1	1
PDK_30s1142021g002	AT1G27980.1	1
PDK_30s1142141g001	NA	1
PDK_30s1142831g004	AT1G56290.1	1
PDK_30s1142861g001	AT3G04530.1	1
PDK_30s1142931g001	AT5G61780.1	1
PDK_30s1143061g001	AT2G19480.1	1
PDK_30s1143061g002	AT5G56850.1	1
PDK_30s1143061g003	AT2G26070.1	1
PDK_30s1143131g001	AT4G37360.1	1
PDK_30s1143361g002	AT5G13180.1	1
PDK_30s1143661g001	AT1G74050.1	1
PDK_30s1144311g001	NA	1
PDK_30s1144461g001	AT1G69040.2	1
PDK_30s1144961g002	AT5G19820.1	1
PDK_30s1145261g001	AT5G19790.1	1
PDK_30s1145441g003	AT3G12360.1	1
PDK_30s1145441g004	AT2G39370.1	1
PDK_30s1145661g001	AT1G51340.2	1
PDK_30s1146301g001	AT1G72990.1	1
PDK_30s1146301g004	AT5G56450.1	1
PDK_30s1146301g006	AT1G55160.3	1
PDK_30s1146301g008	AT4G33010.1	1
PDK_30s1146301g009	AT2G26080.1	1
PDK_30s1146311g002	AT3G16830.1	1
PDK_30s1146391g002	AT5G20060.2	1
PDK_30s1146391g004	AT3G54980.1	1
PDK_30s1146741g001	AT5G42390.1	1
PDK_30s1146861g001	NA	1
PDK_30s1147211g001	AT2G24610.1	1
PDK_30s1147301g002	AT2G15220.1	1
PDK_30s1147301g004	AT2G15220.1	1
PDK_30s1147581g001	AT4G08850.1	1
PDK_30s1147711g001	AT1G29880.1	1
PDK_30s1148111g001	AT3G28860.1	1
PDK_30s1148281g003	AT5G08690.1	1
PDK_30s1148281g005	AT3G18180.1	1
PDK_30s1148281g006	AT1G15110.2	1
PDK_30s1148281g010	AT2G01140.1	1
PDK_30s1148311g001	AT5G35810.1	1
PDK_30s1149181g001	AT3G19830.1	1
PDK_30s1149291g001	AT3G59850.1	1
PDK_30s1149451g003	AT1G56310.1	1
PDK_30s1149641g001	AT4G30480.2	1
PDK_30s1149651g005	AT1G26230.1	1
PDK_30s1149941g005	AT4G11960.1	1
PDK_30s1149961g004	AT5G43960.1	1
PDK_30s1150431g002	AT1G52520.1	1
PDK_30s1150591g001	AT4G37790.1	1
PDK_30s1150591g004	AT5G65760.1	1
PDK_30s1150791g003	AT3G01100.1	1
PDK_30s1150871g001	AT4G17170.1	1
PDK_30s1151091g001	AT4G21790.1	1
PDK_30s1151141g005	AT5G22820.2	1
PDK_30s1151161g003	AT1G66950.1	1
PDK_30s1151391g001	AT3G23020.1	1
PDK_30s1151451g003	AT1G62350.1	1
PDK_30s1151561g006	AT1G62660.1	1
PDK_30s1152061g002	AT2G23360.1	1
PDK_30s1152341g001	AT5G53090.1	1
PDK_30s1152451g001	NA	1
PDK_30s1152651g003	AT5G10980.1	1
PDK_30s1152671g002	AT1G67140.3	1
PDK_30s1152671g004	AT1G67140.3	1
PDK_30s1152751g003	AT5G24870.1	1
PDK_30s1152751g004	AT5G43150.1	1
PDK_30s1152751g006	AT4G30160.2	1
PDK_30s1152751g007	AT4G30160.2	1
PDK_30s1153301g004	AT5G06760.1	1
PDK_30s1153481g001	AT1G68930.1	1
PDK_30s1154451g001	NA	1
PDK_30s1154581g001	AT4G38890.1	1
PDK_30s1154581g004	AT4G36130.1	1
PDK_30s1154711g001	AT5G25930.1	1
PDK_30s1154831g001	AT1G78780.2	1
PDK_30s1154831g002	AT1G78780.2	1
PDK_30s1155471g002	AT1G14670.1	1
PDK_30s1156141g001	AT1G08830.1	1
PDK_30s1157071g001	AT5G67130.1	1
PDK_30s1157071g003	AT5G42940.1	1
PDK_30s1157071g006	AT1G15750.1	1
PDK_30s1157621g001	AT2G23610.1	1
PDK_30s1157671g001	AT1G75210.1	1
PDK_30s1158071g001	AT3G10410.1	1
PDK_30s1158071g003	AT1G75560.1	1
PDK_30s1158071g004	AT4G12110.1	1
PDK_30s1158341g001	AT3G19820.1	1
PDK_30s1158551g003	NA	1
PDK_30s1158601g003	AT4G29850.1	1
PDK_30s1158801g003	AT1G71100.1	1
PDK_30s1158821g003	AT2G39200.1	1
PDK_30s1159491g003	AT5G22080.1	1
PDK_30s1160051g001	AT1G68470.1	1
PDK_30s1160151g001	AT3G29770.1	1
PDK_30s1160631g003	AT5G57010.1	1
PDK_30s1160831g002	AT4G24680.1	1
PDK_30s1160881g002	AT1G15750.1	1
PDK_30s1161021g002	AT3G22910.1	1
PDK_30s1161651g001	AT2G20362.1	1
PDK_30s1161861g002	AT5G57655.2	1
PDK_30s1162251g002	AT1G07200.2	1
PDK_30s1162481g001	AT4G22970.1	1
PDK_30s1162481g002	AT4G22970.1	1
PDK_30s1162481g003	AT4G22970.1	1
PDK_30s1162561g001	AT2G21630.1	1
PDK_30s1162681g001	AT2G01670.1	1
PDK_30s1162731g001	AT5G13420.1	1
PDK_30s1162971g003	AT3G44190.1	1
PDK_30s1163321g001	AT1G79000.2	1
PDK_30s1164071g003	AT1G15750.1	1
PDK_30s1164261g001	AT1G14470.1	1
PDK_30s1164261g003	AT2G34680.1	1
PDK_30s1164261g004	AT2G34680.1	1
PDK_30s1164261g007	AT4G21130.1	1
PDK_30s1164921g001	NA	1
PDK_30s1164921g002	NA	1
PDK_30s1165641g003	AT3G24090.1	1
PDK_30s1165911g006	NA	1
PDK_30s1165911g007	AT4G15610.1	1
PDK_30s1165991g002	AT1G77280.1	1
PDK_30s1165991g003	AT5G41700.4	1
PDK_30s1166381g001	AT4G33720.1	1
PDK_30s1167041g003	AT1G77380.1	1
PDK_30s1167041g004	AT1G11050.1	1
PDK_30s1167791g006	AT2G27170.1	1
PDK_30s1167791g007	AT5G27490.1	1
PDK_30s1167791g008	AT1G11020.1	1
PDK_30s1167791g009	AT2G18660.1	1
PDK_30s1167791g011	AT4G32500.1	1
PDK_30s1167791g012	AT2G26650.1	1
PDK_30s1167791g014	AT1G55300.2	1
PDK_30s1168041g003	AT1G04950.1	1
PDK_30s1168561g001	AT3G02020.1	1
PDK_30s1168591g001	AT1G75060.1	1
PDK_30s1168791g001	AT5G13970.1	1
PDK_30s1169101g001	AT5G15680.1	1
PDK_30s1169121g001	AT3G61670.1	1
PDK_30s1169651g001	AT5G17920.1	1
PDK_30s1171101g003	AT3G61530.1	1
PDK_30s1171101g007	AT1G79900.1	1
PDK_30s1171781g001	AT3G02040.1	1
PDK_30s1171781g002	AT5G13180.1	1
PDK_30s1172091g001	AT4G20400.1	1
PDK_30s1172371g001	AT1G27460.1	1
PDK_30s1172411g006	AT5G50230.1	1
PDK_30s1172441g005	AT5G20340.1	1
PDK_30s1172441g006	AT3G10300.3	1
PDK_30s1172511g001	AT2G47000.1	1
PDK_30s1172771g001	AT4G31210.1	1
PDK_30s1172771g003	AT5G15700.2	1
PDK_30s1172781g003	AT4G00450.1	1
PDK_30s1173071g002	AT5G50460.1	1
PDK_30s1173111g004	AT3G24420.1	1
PDK_30s1173371g002	AT2G02760.1	1
PDK_30s1173371g005	AT3G47730.1	1
PDK_30s1173781g004	AT3G14690.1	1
PDK_30s1173791g004	AT2G47070.1	1
PDK_30s1173851g004	AT1G51760.1	1
PDK_30s1174131g003	AT1G21410.1	1
PDK_30s1174771g004	AT3G47550.3	1
PDK_30s1175181g002	AT2G31240.1	1
PDK_30s1175191g002	AT2G26600.1	1
PDK_30s1175451g001	AT1G57770.1	1
PDK_30s1175841g001	AT5G48480.1	1
PDK_30s1175861g001	NA	1
PDK_30s1176061g004	AT4G33680.1	1
PDK_30s1176291g002	AT2G38740.1	1
PDK_30s1176491g001	AT4G39952.1	1
PDK_30s1176691g001	NA	1
PDK_30s1177171g002	AT5G47040.1	1
PDK_30s1177191g001	AT5G24300.1	1
PDK_30s1177311g001	AT4G00330.1	1
PDK_30s1177361g001	AT2G47520.1	1
PDK_30s1177671g001	AT5G64070.1	1
PDK_30s1177671g002	AT5G64070.1	1
PDK_30s1177671g004	AT4G26850.1	1
PDK_30s1177671g005	NA	1
PDK_30s1177951g006	AT4G03420.1	1
PDK_30s1177951g008	AT5G23110.1	1
PDK_30s1178041g001	AT5G42790.1	1
PDK_30s1178561g001	AT4G25290.1	1
PDK_30s1179481g005	AT3G59240.1	1
PDK_30s1179861g004	AT2G05120.1	1
PDK_30s1179991g006	AT1G30630.1	1
PDK_30s1180111g002	AT5G60740.1	1
PDK_30s1180271g002	AT5G11340.1	1
PDK_30s1180271g003	AT1G15490.1	1
PDK_30s1180301g001	AT3G48270.1	1
PDK_30s1180351g001	AT3G14470.1	1
PDK_30s1181731g001	AT1G01720.1	1
PDK_30s1181871g001	AT4G30380.1	1
PDK_30s1181921g001	AT2G34930.1	1
PDK_30s1182051g002	AT1G50500.2	1
PDK_30s1182231g002	AT2G21940.4	1
PDK_30s1182331g004	AT1G12930.1	1
PDK_30s1182411g001	AT5G60900.1	1
PDK_30s1182501g003	AT3G13790.1	1
PDK_30s1182531g002	AT3G18310.1	1
PDK_30s1182671g001	AT4G23180.1	1
PDK_30s1182771g002	AT5G44520.1	1
PDK_30s1182821g001	NA	1
PDK_30s1183051g002	AT4G28010.1	1
PDK_30s1183211g002	AT4G24230.6	1
PDK_30s1183541g001	AT5G07400.1	1
PDK_30s1183591g001	AT4G14965.1	1
PDK_30s1183641g001	AT4G01850.1	1
PDK_30s1183861g001	AT1G60690.1	1
PDK_30s1183951g001	AT1G01860.1	1
PDK_30s1184821g002	AT2G20820.2	1
PDK_30s1184821g004	AT4G21570.1	1
PDK_30s1185031g001	AT4G32570.1	1
PDK_30s1185221g002	AT2G15900.1	1
PDK_30s1185391g002	AT5G49650.1	1
PDK_30s1185661g001	AT4G19900.1	1
PDK_30s1185691g002	AT1G22180.2	1
PDK_30s1185771g002	AT2G31320.1	1
PDK_30s1185931g004	AT1G01230.1	1
PDK_30s1185931g007	AT3G13540.1	1
PDK_30s1186231g001	AT5G67480.2	1
PDK_30s1186351g001	AT1G52190.1	1
PDK_30s1186581g001	AT5G42870.1	1
PDK_30s1187081g002	AT4G22200.1	1
PDK_30s1187081g003	AT4G22200.1	1
PDK_30s1187081g008	AT4G13650.1	1
PDK_30s1187081g011	AT1G72160.1	1
PDK_30s1187571g001	AT4G19460.1	1
PDK_30s1187611g001	AT1G55830.2	1
PDK_30s1187611g005	AT3G07660.1	1
PDK_30s1187701g002	AT3G43610.1	1
PDK_30s1188121g001	AT5G44800.1	1
PDK_30s1188281g002	AT4G02460.1	1
PDK_30s1188861g001	AT5G67100.1	1
PDK_30s1189211g005	AT4G10320.1	1
PDK_30s1189261g002	AT4G20260.4	1
PDK_30s1189731g001	AT5G08110.1	1
PDK_30s1189901g001	AT3G49170.1	1
PDK_30s1190441g003	AT1G07910.1	1
PDK_30s1190441g009	AT5G62640.3	1
PDK_30s1190961g001	AT3G16500.1	1
PDK_30s1191421g001	NA	1
PDK_30s1191581g001	AT1G79000.2	1
PDK_30s1192241g001	AT1G75140.1	1
PDK_30s1192741g001	AT1G64520.1	1
PDK_30s1192821g001	AT1G11720.2	1
PDK_30s1193111g001	AT5G08650.1	1
PDK_30s1193111g002	AT5G08650.1	1
PDK_30s1193171g002	AT1G55150.1	1
PDK_30s1193191g001	AT4G37740.1	1
PDK_30s1193341g004	AT3G05090.1	1
PDK_30s1193561g004	AT4G31750.1	1
PDK_30s1193741g005	AT1G67310.1	1
PDK_30s1194061g001	AT3G53510.1	1
PDK_30s1194391g001	AT5G60670.1	1
PDK_30s1194391g003	AT5G60690.1	1
PDK_30s1194411g001	AT1G63970.1	1
PDK_30s1194551g001	AT5G64610.1	1
PDK_30s1194551g004	AT2G22010.2	1
PDK_30s1195041g002	AT5G27430.1	1
PDK_30s1195111g001	AT5G47900.1	1
PDK_30s1195181g002	AT5G52640.1	1
PDK_30s1195701g001	AT1G11530.1	1
PDK_30s1195831g002	AT3G13200.1	1
PDK_30s1195861g001	AT2G21600.1	1
PDK_30s1196001g001	AT3G03990.1	1
PDK_30s1196021g004	AT4G14920.1	1
PDK_30s1196241g001	AT1G54100.1	1
PDK_30s1197021g001	AT1G62660.1	1
PDK_30s1197161g003	AT1G18700.4	1
PDK_30s1197421g001	AT3G54940.2	1
PDK_30s1197671g001	AT1G76490.1	1
PDK_30s1197791g002	AT1G54610.2	1
PDK_30s1197791g003	AT2G23540.1	1
PDK_30s1197791g004	AT5G18650.1	1
PDK_30s1197791g005	AT1G79940.1	1
PDK_30s1197791g006	AT3G53440.1	1
PDK_30s1197791g008	AT3G60600.1	1
PDK_30s1197791g009	AT1G54580.1	1
PDK_30s1197791g015	AT4G02890.3	1
PDK_30s1197911g002	AT2G31200.1	1
PDK_30s1197971g001	AT3G59310.2	1
PDK_30s1198131g001	AT3G26590.1	1
PDK_30s1198411g001	AT5G24090.1	1
PDK_30s1198421g002	AT3G48890.1	1
PDK_30s1198591g001	AT1G56010.2	1
PDK_30s1198681g001	AT4G14880.1	1
PDK_30s1198871g001	AT2G35980.1	1
PDK_30s1199481g001	AT3G05680.2	1
PDK_30s1199611g002	AT5G15070.2	1
PDK_30s1200091g004	AT2G02480.1	1
PDK_30s1200241g001	AT5G43830.1	1
PDK_30s1200581g001	NA	1
PDK_30s1200581g002	AT5G10020.1	1
PDK_30s1200721g001	AT1G32450.1	1
PDK_30s1200941g001	AT3G08840.2	1
PDK_30s1201081g003	AT1G65270.2	1
PDK_30s1201491g005	AT5G23130.1	1
PDK_30s1201761g002	AT3G04740.1	1
PDK_30s1201761g003	AT3G04740.1	1
PDK_30s1202131g003	AT3G53360.1	1
PDK_30s1202271g001	AT3G02090.2	1
PDK_30s1202711g001	AT1G56120.1	1
PDK_30s1202981g001	NA	1
PDK_30s1203091g002	AT1G16720.1	1
PDK_30s1203091g003	AT2G06530.1	1
PDK_30s1203261g003	AT2G21390.1	1
PDK_30s1203831g001	AT4G17720.1	1
PDK_30s1203841g001	AT3G47890.1	1
PDK_30s1203841g004	AT5G07710.1	1
PDK_30s1204081g001	AT1G27680.1	1
PDK_30s1204081g002	AT5G66460.1	1
PDK_30s1204801g004	AT3G16565.2	1
PDK_30s1205021g001	NA	1
PDK_30s1205581g005	NA	1
PDK_30s1205891g002	AT4G17150.1	1
PDK_30s1205971g001	AT3G08800.1	1
PDK_30s1205991g001	AT2G28000.1	1
PDK_30s1206061g001	AT5G61140.2	1
PDK_30s1206201g001	AT5G61890.1	1
PDK_30s1206871g001	AT5G09810.1	1
PDK_30s1207571g001	AT5G17980.1	1
PDK_30s1208001g002	AT4G34555.1	1
PDK_30s1208491g001	AT1G21280.1	1
PDK_30s1208961g004	AT1G16350.1	1
PDK_30s1209321g001	AT2G29760.1	1
PDK_30s1209391g002	AT1G55000.1	1
PDK_30s1210051g005	AT5G64970.1	1
PDK_30s1210051g008	AT5G10260.1	1
PDK_30s1210401g001	AT5G47120.1	1
PDK_30s1210471g004	NA	1
PDK_30s1210531g003	AT4G15970.1	1
PDK_30s1210651g004	AT2G26770.1	1
PDK_30s1210651g005	NA	1
PDK_30s1210821g002	AT3G57300.2	1
PDK_30s1211281g004	AT1G18390.2	1
PDK_30s1211301g001	AT4G19380.1	1
PDK_30s1211461g003	AT1G04940.1	1
PDK_30s1211721g001	AT2G24860.1	1
PDK_30s1211881g001	AT3G54850.1	1
PDK_30s1211881g003	AT3G45020.1	1
PDK_30s1212071g001	AT3G59100.1	1
PDK_30s1212071g003	AT1G29850.3	1
PDK_30s1212091g001	AT2G28110.1	1
PDK_30s1212231g001	AT1G58440.1	1
PDK_30s1212231g002	AT2G14520.1	1
PDK_30s1212571g005	AT2G27690.1	1
PDK_30s1212631g001	AT5G20480.1	1
PDK_30s654481g002	AT1G07590.1	1
PDK_30s654481g003	AT5G17160.1	1
PDK_30s654481g004	AT1G80490.2	1
PDK_30s654541g002	AT1G30300.1	1
PDK_30s654541g004	AT2G34630.2	1
PDK_30s654701g001	AT4G34200.1	1
PDK_30s654701g004	AT3G20330.1	1
PDK_30s654801g001	AT4G37680.1	1
PDK_30s654801g008	AT5G67640.1	1
PDK_30s654801g009	AT2G46740.1	1
PDK_30s654811g001	AT4G20850.1	1
PDK_30s654931g001	AT5G42890.1	1
PDK_30s654931g003	AT4G25000.1	1
PDK_30s654931g004	AT4G25000.1	1
PDK_30s655081g002	AT5G06440.4	1
PDK_30s655081g005	AT5G22010.1	1
PDK_30s655081g008	AT1G08660.1	1
PDK_30s655081g011	AT3G58040.1	1
PDK_30s655081g013	AT5G06530.2	1
PDK_30s65509101g001	AT1G52280.1	1
PDK_30s65509103g001	AT1G03050.1	1
PDK_30s65509104g001	AT3G02100.1	1
PDK_30s65509104g002	AT3G02100.1	1
PDK_30s65509104g004	AT5G15540.1	1
PDK_30s65509105g004	AT5G05940.1	1
PDK_30s65509105g005	AT1G80190.1	1
PDK_30s65509107g001	AT4G03030.1	1
PDK_30s65509109g001	AT2G25660.1	1
PDK_30s65509109g002	AT2G25660.1	1
PDK_30s65509109g004	AT5G62960.1	1
PDK_30s65509110g002	AT2G02480.1	1
PDK_30s65509112g001	AT1G78930.1	1
PDK_30s65509113g005	AT1G12440.1	1
PDK_30s65509116g003	AT3G61440.1	1
PDK_30s65509118g010	NA	1
PDK_30s65509118g013	AT5G10370.1	1
PDK_30s65509121g003	AT4G38520.1	1
PDK_30s65509123g002	AT3G20920.1	1
PDK_30s65509131g001	AT5G06370.1	1
PDK_30s65509131g003	AT1G52540.1	1
PDK_30s65509138g001	AT2G01770.1	1
PDK_30s65509139g001	AT4G14930.1	1
PDK_30s65509142g001	AT5G27650.1	1
PDK_30s65509142g004	AT3G05420.2	1
PDK_30s65509144g003	AT3G30300.1	1
PDK_30s65509147g001	AT5G35550.1	1
PDK_30s65509148g006	AT5G42450.1	1
PDK_30s65509156g001	AT5G47910.1	1
PDK_30s65509156g003	AT1G44960.1	1
PDK_30s65509157g002	AT5G55710.1	1
PDK_30s65509158g003	AT3G51550.1	1
PDK_30s65509161g001	AT3G43610.1	1
PDK_30s65509165g002	AT5G52390.1	1
PDK_30s65509168g001	NA	1
PDK_30s6550916g003	AT4G15090.1	1
PDK_30s65509175g006	AT3G30841.1	1
PDK_30s65509177g001	AT1G18870.1	1
PDK_30s65509180g002	AT4G25230.1	1
PDK_30s65509185g003	NA	1
PDK_30s65509187g003	AT2G01670.1	1
PDK_30s65509188g001	AT5G27700.1	1
PDK_30s65509191g001	AT5G48450.1	1
PDK_30s655091g001	AT5G58950.1	1
PDK_30s655091g002	AT4G27500.1	1
PDK_30s65509200g003	AT1G21890.1	1
PDK_30s65509202g001	AT3G23900.1	1
PDK_30s65509202g003	AT3G23900.1	1
PDK_30s65509210g001	AT3G53670.1	1
PDK_30s65509228g002	AT2G32810.1	1
PDK_30s65509229g002	AT1G76690.1	1
PDK_30s65509230g002	AT4G01860.1	1
PDK_30s65509232g003	AT5G22470.1	1
PDK_30s65509238g003	AT1G73660.1	1
PDK_30s6550923g001	AT5G61530.1	1
PDK_30s65509247g005	AT1G67500.2	1
PDK_30s65509255g001	AT4G02780.1	1
PDK_30s65509261g002	AT3G17340.2	1
PDK_30s6550926g017	AT1G71810.1	1
PDK_30s6550926g024	AT1G69780.1	1
PDK_30s6550926g030	AT1G50010.1	1
PDK_30s6550926g043	AT3G58730.1	1
PDK_30s65509270g001	AT2G42490.1	1
PDK_30s65509304g001	AT2G26230.1	1
PDK_30s65509309g002	AT1G30500.2	1
PDK_30s65509318g004	AT5G26742.2	1
PDK_30s65509324g001	AT2G28760.2	1
PDK_30s65509325g001	AT4G34280.1	1
PDK_30s65509325g004	AT3G21060.1	1
PDK_30s6550932g001	AT5G10020.1	1
PDK_30s65509331g001	AT2G30040.1	1
PDK_30s65509337g001	AT5G22760.1	1
PDK_30s65509337g003	AT3G10030.1	1
PDK_30s65509365g002	AT3G53480.1	1
PDK_30s6550937g001	AT5G05840.1	1
PDK_30s6550937g002	AT5G59020.1	1
PDK_30s6550938g006	AT3G02130.1	1
PDK_30s6550938g007	AT1G69260.1	1
PDK_30s6550938g008	AT5G08060.1	1
PDK_30s6550938g013	AT1G26355.1	1
PDK_30s6550938g015	AT1G74110.1	1
PDK_30s655093g006	AT3G08690.1	1
PDK_30s655093g009	AT5G56210.1	1
PDK_30s65509404g004	AT5G35550.1	1
PDK_30s65509411g002	AT1G70950.1	1
PDK_30s65509416g001	AT5G54530.1	1
PDK_30s65509424g003	AT1G72190.1	1
PDK_30s65509425g003	AT1G67730.1	1
PDK_30s6550942g001	AT2G19330.1	1
PDK_30s65509430g002	AT3G18680.1	1
PDK_30s65509449g001	AT5G59900.1	1
PDK_30s65509449g002	AT5G59890.1	1
PDK_30s65509452g001	AT2G43360.1	1
PDK_30s65509458g002	AT5G60040.2	1
PDK_30s65509462g005	AT1G45332.1	1
PDK_30s65509467g005	AT2G06210.1	1
PDK_30s65509468g002	AT2G44280.1	1
PDK_30s65509468g006	AT5G23250.1	1
PDK_30s65509468g008	AT3G51840.1	1
PDK_30s65509477g002	AT5G49710.3	1
PDK_30s65509484g003	AT3G13960.1	1
PDK_30s6550948g003	AT4G09140.1	1
PDK_30s6550948g009	AT4G24290.2	1
PDK_30s6550948g011	AT1G33980.2	1
PDK_30s6550948g012	AT2G02560.1	1
PDK_30s6550949g003	AT2G01050.1	1
PDK_30s6550949g009	AT3G19950.1	1
PDK_30s6550949g021	AT3G03740.1	1
PDK_30s655094g003	AT1G34780.1	1
PDK_30s65509500g001	AT1G01630.1	1
PDK_30s65509501g001	AT1G27385.4	1
PDK_30s65509507g001	AT1G30320.1	1
PDK_30s6550950g002	AT3G13040.1	1
PDK_30s6550950g004	AT3G13050.1	1
PDK_30s6550950g006	AT4G31120.1	1
PDK_30s6550950g008	AT4G38980.1	1
PDK_30s6550950g015	AT2G24360.1	1
PDK_30s65509510g001	AT5G16000.1	1
PDK_30s6550951g007	AT3G47000.1	1
PDK_30s6550951g019	AT3G09030.1	1
PDK_30s65509527g001	AT1G73590.1	1
PDK_30s65509529g001	AT4G25650.2	1
PDK_30s6550952g002	AT1G34340.1	1
PDK_30s6550952g005	AT1G71950.1	1
PDK_30s6550952g006	AT2G38290.1	1
PDK_30s65509530g001	AT5G13250.1	1
PDK_30s65509534g001	AT3G27700.1	1
PDK_30s65509539g002	AT4G38900.1	1
PDK_30s6550953g005	AT2G16950.1	1
PDK_30s6550953g007	AT1G71980.1	1
PDK_30s6550953g011	AT3G52750.1	1
PDK_30s65509547g001	AT1G15290.1	1
PDK_30s65509547g002	AT1G15290.1	1
PDK_30s65509547g003	AT4G28080.1	1
PDK_30s6550954g003	AT4G08350.1	1
PDK_30s65509551g001	AT1G51940.1	1
PDK_30s65509551g003	AT5G48120.1	1
PDK_30s65509551g005	AT4G39680.1	1
PDK_30s65509559g009	AT1G06490.1	1
PDK_30s65509559g011	AT1G06490.1	1
PDK_30s6550955g004	AT3G51370.1	1
PDK_30s65509560g002	AT3G21865.1	1
PDK_30s65509566g004	AT1G63800.1	1
PDK_30s6550957g007	AT1G50360.1	1
PDK_30s65509582g001	AT5G20940.1	1
PDK_30s65509584g003	AT5G24740.1	1
PDK_30s65509584g005	AT5G24740.1	1
PDK_30s65509585g003	AT1G28600.1	1
PDK_30s65509595g001	NA	1
PDK_30s6550959g001	AT1G10430.1	1
PDK_30s6550959g004	AT5G64810.1	1
PDK_30s6550959g005	AT5G64810.1	1
PDK_30s6550959g006	AT1G69850.1	1
PDK_30s655095g002	AT3G16150.1	1
PDK_30s65509607g001	AT1G23870.1	1
PDK_30s65509610g001	AT1G58230.1	1
PDK_30s65509610g002	AT1G58230.1	1
PDK_30s65509611g001	AT3G15040.1	1
PDK_30s65509619g001	AT5G59180.1	1
PDK_30s6550963g001	AT3G55510.1	1
PDK_30s6550963g002	AT2G31200.1	1
PDK_30s65509645g001	AT4G00100.1	1
PDK_30s6550964g004	AT4G38630.1	1
PDK_30s65509650g005	AT3G55830.1	1
PDK_30s65509650g016	NA	1
PDK_30s65509650g025	AT2G29890.3	1
PDK_30s65509650g027	AT1G07230.1	1
PDK_30s65509659g001	AT5G51690.1	1
PDK_30s6550965g002	AT5G22950.1	1
PDK_30s65509678g001	AT3G09040.1	1
PDK_30s65509681g001	NA	1
PDK_30s65509682g001	AT2G02800.1	1
PDK_30s6550968g002	AT4G02230.1	1
PDK_30s65509691g004	AT4G23540.1	1
PDK_30s65509691g007	AT2G31970.1	1
PDK_30s65509698g005	AT5G59730.1	1
PDK_30s6550969g003	AT4G09320.1	1
PDK_30s65509703g005	AT2G01730.1	1
PDK_30s65509707g001	AT5G55560.1	1
PDK_30s65509707g002	AT3G50140.1	1
PDK_30s6550971g003	AT3G54020.1	1
PDK_30s6550971g007	AT3G09230.1	1
PDK_30s6550971g009	AT5G49030.1	1
PDK_30s6550971g010	AT5G20680.1	1
PDK_30s65509720g001	AT1G61800.1	1
PDK_30s65509720g002	AT3G22460.1	1
PDK_30s65509720g004	AT1G68150.1	1
PDK_30s65509724g002	AT5G43630.1	1
PDK_30s65509724g009	AT5G49160.1	1
PDK_30s6550976g001	AT2G27090.1	1
PDK_30s6550979g002	AT2G25320.1	1
PDK_30s6550980g002	AT5G15070.2	1
PDK_30s6550990g001	AT4G34450.1	1
PDK_30s6550991g002	NA	1
PDK_30s6550993g002	AT5G52240.1	1
PDK_30s6550996g001	AT5G09590.1	1
PDK_30s6550997g006	AT5G10980.1	1
PDK_30s6550998g001	AT1G58230.1	1
PDK_30s6550998g002	AT1G58230.1	1
PDK_30s655122g004	AT1G29850.3	1
PDK_30s655123g004	AT4G23630.1	1
PDK_30s655124g001	AT4G06536.1	1
PDK_30s655141g002	AT5G04250.1	1
PDK_30s655171g001	AT2G03220.1	1
PDK_30s655271g005	AT5G44200.1	1
PDK_30s655291g001	AT2G28550.3	1
PDK_30s655331g001	NA	1
PDK_30s655351g001	AT3G47570.1	1
PDK_30s655531g001	AT1G42470.1	1
PDK_30s655861g001	AT2G38440.1	1
PDK_30s655881g001	AT2G42560.1	1
PDK_30s656001g002	AT5G42410.1	1
PDK_30s656301g001	AT2G31530.1	1
PDK_30s656371g003	AT5G67090.1	1
PDK_30s656431g002	AT1G15490.1	1
PDK_30s656471g001	AT5G54510.1	1
PDK_30s656521g001	AT5G56600.1	1
PDK_30s656521g003	AT5G56590.1	1
PDK_30s656521g005	AT5G56550.1	1
PDK_30s656521g006	AT1G51980.1	1
PDK_30s656521g008	AT4G26270.1	1
PDK_30s656521g010	AT5G11710.1	1
PDK_30s656531g001	AT5G57550.1	1
PDK_30s656531g002	AT4G10310.1	1
PDK_30s656581g002	AT2G41790.1	1
PDK_30s656601g004	AT2G45300.1	1
PDK_30s656601g006	NA	1
PDK_30s656661g001	AT1G22360.1	1
PDK_30s656691g001	AT5G11520.1	1
PDK_30s656741g003	AT2G02010.1	1
PDK_30s656781g008	AT3G15620.1	1
PDK_30s656781g009	AT4G32440.2	1
PDK_30s656791g001	AT1G73240.1	1
PDK_30s656961g001	AT5G02520.1	1
PDK_30s656971g006	AT3G45300.1	1
PDK_30s656971g009	AT3G07990.1	1
PDK_30s657091g001	AT2G13600.1	1
PDK_30s657331g002	AT1G16300.1	1
PDK_30s657331g003	AT5G44790.1	1
PDK_30s657351g001	AT3G10180.1	1
PDK_30s657521g002	AT3G13224.2	1
PDK_30s657521g005	AT5G56890.1	1
PDK_30s657561g001	AT3G14470.1	1
PDK_30s657951g002	AT2G19790.1	1
PDK_30s658041g005	NA	1
PDK_30s658041g006	NA	1
PDK_30s658241g001	AT5G54250.1	1
PDK_30s658281g002	AT3G57660.1	1
PDK_30s658281g006	AT5G19620.1	1
PDK_30s658331g004	AT2G36590.1	1
PDK_30s658331g005	AT5G14420.1	1
PDK_30s658331g011	AT4G35260.1	1
PDK_30s658631g002	AT3G54230.2	1
PDK_30s658851g001	AT2G33570.1	1
PDK_30s658851g002	AT1G21000.1	1
PDK_30s658881g005	AT3G49710.1	1
PDK_30s658971g002	AT1G78230.1	1
PDK_30s659391g001	NA	1
PDK_30s660091g003	AT4G18910.1	1
PDK_30s660091g004	AT2G42790.1	1
PDK_30s660281g001	NA	1
PDK_30s660281g002	AT5G65460.1	1
PDK_30s660281g003	AT5G65460.1	1
PDK_30s660281g005	NA	1
PDK_30s660281g007	AT1G75290.1	1
PDK_30s660291g001	AT3G02050.1	1
PDK_30s660411g001	AT4G33070.1	1
PDK_30s660591g004	AT1G76200.1	1
PDK_30s660591g006	AT5G24740.1	1
PDK_30s660871g001	AT3G16175.1	1
PDK_30s661111g003	AT1G15250.1	1
PDK_30s661191g002	AT1G68720.1	1
PDK_30s661191g004	AT2G18193.1	1
PDK_30s661191g005	AT5G48230.2	1
PDK_30s661191g012	AT2G44520.1	1
PDK_30s661191g013	AT2G44520.1	1
PDK_30s661191g018	NA	1
PDK_30s661361g007	AT2G29200.1	1
PDK_30s661601g001	AT5G16770.1	1
PDK_30s661971g002	AT2G22300.1	1
PDK_30s662011g001	AT5G62310.1	1
PDK_30s662071g001	AT4G30010.1	1
PDK_30s662181g001	AT1G09780.1	1
PDK_30s662351g001	AT3G02645.1	1
PDK_30s662391g001	AT5G15070.2	1
PDK_30s662411g001	AT5G66310.1	1
PDK_30s662431g001	AT5G63930.1	1
PDK_30s662431g005	AT5G18410.1	1
PDK_30s662461g001	AT1G11380.1	1
PDK_30s662511g001	NA	1
PDK_30s662761g002	NA	1
PDK_30s662861g002	AT5G22640.1	1
PDK_30s662861g004	AT5G04560.2	1
PDK_30s663051g003	NA	1
PDK_30s663101g002	AT1G80160.1	1
PDK_30s663191g001	AT3G22200.2	1
PDK_30s663521g003	AT1G66330.1	1
PDK_30s663641g001	AT1G22360.1	1
PDK_30s663661g002	AT1G22770.1	1
PDK_30s663691g002	AT5G11670.1	1
PDK_30s663691g003	AT5G28060.1	1
PDK_30s663751g001	AT1G20140.1	1
PDK_30s663881g015	NA	1
PDK_30s663881g016	AT4G12750.1	1
PDK_30s663881g017	AT4G12750.1	1
PDK_30s663951g001	AT3G51260.1	1
PDK_30s663951g007	AT4G34960.1	1
PDK_30s663981g002	AT4G26270.1	1
PDK_30s663981g006	AT4G17486.1	1
PDK_30s663981g012	AT4G29260.1	1
PDK_30s663981g014	AT5G56550.1	1
PDK_30s664041g002	AT4G01200.1	1
PDK_30s664041g003	AT5G24090.1	1
PDK_30s664161g001	NA	1
PDK_30s664251g001	AT5G65700.1	1
PDK_30s664361g003	AT5G24810.2	1
PDK_30s664371g002	AT3G18860.1	1
PDK_30s664391g001	AT1G28570.1	1
PDK_30s664661g001	AT5G53020.1	1
PDK_30s664951g001	AT1G55740.1	1
PDK_30s664961g001	AT5G02830.1	1
PDK_30s665061g015	AT1G56500.1	1
PDK_30s665211g001	AT1G73220.1	1
PDK_30s665221g003	AT3G52590.1	1
PDK_30s665231g001	AT4G37050.1	1
PDK_30s665281g001	AT3G24503.1	1
PDK_30s665281g006	AT4G12040.1	1
PDK_30s665281g007	AT1G71710.1	1
PDK_30s665411g005	AT3G52430.1	1
PDK_30s665491g002	AT1G76490.1	1
PDK_30s665521g001	AT4G27470.1	1
PDK_30s665781g001	AT5G43500.1	1
PDK_30s665781g002	AT4G14420.1	1
PDK_30s665781g005	AT1G06650.2	1
PDK_30s665791g003	AT2G23450.2	1
PDK_30s665841g003	NA	1
PDK_30s665951g002	AT5G13030.1	1
PDK_30s666001g001	AT4G04890.1	1
PDK_30s666001g003	AT1G61800.1	1
PDK_30s666191g003	AT1G32200.1	1
PDK_30s666191g004	AT1G32200.1	1
PDK_30s666411g001	AT5G43360.1	1
PDK_30s666792g001	AT4G15530.5	1
PDK_30s667101g001	AT5G47530.1	1
PDK_30s667101g002	AT5G47530.1	1
PDK_30s667241g001	AT3G05910.1	1
PDK_30s667321g005	AT4G35090.1	1
PDK_30s667351g004	AT1G07040.1	1
PDK_30s667351g006	AT5G14240.1	1
PDK_30s667391g004	AT3G24550.1	1
PDK_30s667421g002	AT2G38330.1	1
PDK_30s667421g003	AT2G40340.1	1
PDK_30s667541g010	AT4G18810.2	1
PDK_30s667601g003	AT2G46560.1	1
PDK_30s667701g005	AT4G35540.1	1
PDK_30s667781g001	AT2G23460.1	1
PDK_30s667851g002	AT3G27890.1	1
PDK_30s667991g005	AT5G05170.1	1
PDK_30s668161g002	AT3G55990.1	1
PDK_30s668231g002	AT4G16120.1	1
PDK_30s668291g001	AT5G42540.2	1
PDK_30s668311g006	AT4G38630.1	1
PDK_30s668351g002	AT5G51060.1	1
PDK_30s668361g001	AT2G02170.1	1
PDK_30s668471g003	AT3G28180.1	1
PDK_30s668531g001	AT3G16500.1	1
PDK_30s668531g003	NA	1
PDK_30s668601g003	AT5G60860.1	1
PDK_30s668601g005	AT5G46020.1	1
PDK_30s668631g001	AT1G60140.1	1
PDK_30s668851g001	AT2G16400.1	1
PDK_30s668891g004	AT4G09680.1	1
PDK_30s668891g007	AT5G60930.1	1
PDK_30s668901g002	AT1G17420.1	1
PDK_30s668921g002	AT4G02080.1	1
PDK_30s669011g001	AT5G16740.1	1
PDK_30s669181g002	AT5G13080.1	1
PDK_30s669211g001	AT3G07700.3	1
PDK_30s669211g003	AT3G07700.3	1
PDK_30s669381g001	AT3G02890.1	1
PDK_30s669441g001	AT3G12260.1	1
PDK_30s669462g004	AT5G59840.1	1
PDK_30s669581g001	AT5G64030.1	1
PDK_30s669781g001	AT4G04350.1	1
PDK_30s669901g001	AT4G34890.1	1
PDK_30s669941g001	AT5G13710.1	1
PDK_30s669991g003	AT3G15730.1	1
PDK_30s670321g004	AT5G43720.1	1
PDK_30s670341g002	AT3G50560.1	1
PDK_30s670461g003	NA	1
PDK_30s670581g007	AT4G08950.1	1
PDK_30s670581g009	AT4G08950.1	1
PDK_30s670581g010	AT4G08950.1	1
PDK_30s670711g001	AT1G06840.1	1
PDK_30s670711g004	AT1G06840.1	1
PDK_30s670941g001	AT1G78900.1	1
PDK_30s671041g001	AT4G17770.1	1
PDK_30s671111g001	AT2G18500.1	1
PDK_30s671251g001	AT2G38290.1	1
PDK_30s671251g003	AT1G58060.1	1
PDK_30s671281g003	AT3G61830.1	1
PDK_30s671371g001	AT3G62840.1	1
PDK_30s671401g005	AT5G43745.1	1
PDK_30s671561g001	AT3G14470.1	1
PDK_30s671601g001	NA	1
PDK_30s671741g003	AT5G09570.1	1
PDK_30s671741g004	AT4G32820.2	1
PDK_30s671741g005	AT4G32820.2	1
PDK_30s671741g007	AT1G67350.1	1
PDK_30s671741g010	AT5G62680.1	1
PDK_30s671811g001	AT3G14470.1	1
PDK_30s672071g001	AT5G26742.2	1
PDK_30s672101g002	AT1G24120.1	1
PDK_30s672161g001	AT2G33770.1	1
PDK_30s672181g003	AT3G12560.1	1
PDK_30s672201g001	AT3G10920.1	1
PDK_30s672211g001	AT2G01950.1	1
PDK_30s672211g003	AT2G01970.1	1
PDK_30s672211g005	AT1G73460.1	1
PDK_30s672291g002	AT5G10940.1	1
PDK_30s672291g003	NA	1
PDK_30s672321g007	AT1G68320.1	1
PDK_30s672521g001	AT3G62830.1	1
PDK_30s672521g002	AT3G62860.1	1
PDK_30s672621g001	AT4G16260.1	1
PDK_30s672661g002	AT2G34080.1	1
PDK_30s672661g003	AT5G45890.1	1
PDK_30s672671g002	AT1G61210.1	1
PDK_30s672671g004	AT1G61250.1	1
PDK_30s672751g001	AT3G51100.1	1
PDK_30s672791g001	NA	1
PDK_30s673103g002	AT5G59960.1	1
PDK_30s673181g003	AT4G15180.1	1
PDK_30s673181g004	AT2G01050.1	1
PDK_30s673241g001	AT5G33320.1	1
PDK_30s673261g003	AT2G36020.1	1
PDK_30s673381g002	AT5G52650.1	1
PDK_30s674441g001	AT3G07500.1	1
PDK_30s674521g001	AT2G42210.2	1
PDK_30s674671g001	AT3G01470.1	1
PDK_30s674771g003	AT5G53130.1	1
PDK_30s674801g002	AT4G12640.1	1
PDK_30s674991g003	AT4G04670.1	1
PDK_30s675051g001	AT2G29530.3	1
PDK_30s675191g002	AT2G41720.1	1
PDK_30s675191g005	AT4G19020.1	1
PDK_30s675211g006	AT1G21640.2	1
PDK_30s675381g002	NA	1
PDK_30s675381g003	AT2G33700.1	1
PDK_30s675481g001	AT1G68890.1	1
PDK_30s675541g004	AT4G23895.1	1
PDK_30s675781g002	AT3G57980.1	1
PDK_30s675871g001	AT5G11700.2	1
PDK_30s675871g002	AT5G46230.1	1
PDK_30s675881g001	AT5G63630.1	1
PDK_30s676021g001	AT4G26090.1	1
PDK_30s676381g001	AT1G23230.1	1
PDK_30s676381g002	AT1G23230.1	1
PDK_30s676381g003	AT1G23230.1	1
PDK_30s676561g002	AT1G53210.1	1
PDK_30s676671g001	AT2G36810.1	1
PDK_30s676671g002	AT2G36810.1	1
PDK_30s676671g003	AT2G36810.1	1
PDK_30s676701g005	AT4G24330.1	1
PDK_30s676701g006	AT2G22250.2	1
PDK_30s676851g001	AT5G20660.1	1
PDK_30s676851g002	AT5G20660.1	1
PDK_30s676991g001	AT1G64050.1	1
PDK_30s677011g004	AT5G54570.1	1
PDK_30s677021g001	AT4G33300.1	1
PDK_30s677021g002	AT4G33950.1	1
PDK_30s677101g001	AT3G08580.1	1
PDK_30s677141g001	AT2G35120.1	1
PDK_30s677261g001	AT1G30680.1	1
PDK_30s677311g006	AT1G67660.1	1
PDK_30s677311g008	AT3G48140.1	1
PDK_30s677361g001	AT1G61900.1	1
PDK_30s677361g002	NA	1
PDK_30s677371g003	AT1G02080.1	1
PDK_30s677691g007	AT5G52060.1	1
PDK_30s677941g001	AT2G40890.1	1
PDK_30s677941g003	AT3G12490.2	1
PDK_30s678101g001	AT5G24860.1	1
PDK_30s678101g002	AT4G15790.1	1
PDK_30s678102g001	AT5G27690.1	1
PDK_30s678191g001	AT5G57950.1	1
PDK_30s678402g001	AT1G29400.1	1
PDK_30s678402g003	AT1G06520.1	1
PDK_30s678471g001	AT2G38440.1	1
PDK_30s678651g002	AT1G31420.1	1
PDK_30s678801g001	AT2G20280.1	1
PDK_30s678831g001	AT1G57620.1	1
PDK_30s679121g001	AT5G13300.1	1
PDK_30s679251g002	AT4G38370.1	1
PDK_30s679251g004	AT5G03650.1	1
PDK_30s679251g008	AT1G20580.1	1
PDK_30s679311g007	AT5G18610.1	1
PDK_30s679311g008	AT3G55020.1	1
PDK_30s679431g001	AT5G18480.1	1
PDK_30s679432g002	AT5G60700.1	1
PDK_30s679601g003	AT3G15354.1	1
PDK_30s679611g003	AT5G13240.1	1
PDK_30s679611g007	AT1G79620.1	1
PDK_30s679681g002	AT3G20180.1	1
PDK_30s679781g001	AT2G47470.1	1
PDK_30s679881g005	AT4G17720.1	1
PDK_30s679881g006	AT3G03000.1	1
PDK_30s679881g008	AT1G79190.1	1
PDK_30s680001g001	AT5G04500.1	1
PDK_30s680021g004	AT5G54370.1	1
PDK_30s680061g005	AT1G10320.1	1
PDK_30s680151g003	AT3G30390.1	1
PDK_30s680181g001	AT1G17870.1	1
PDK_30s680361g001	AT5G24470.1	1
PDK_30s680531g005	AT4G15130.1	1
PDK_30s680531g011	AT3G03100.1	1
PDK_30s680531g012	AT1G30650.1	1
PDK_30s680531g013	AT3G13470.1	1
PDK_30s680531g014	AT1G15370.1	1
PDK_30s680571g001	AT1G78580.1	1
PDK_30s680571g002	AT1G32940.1	1
PDK_30s680571g004	AT1G74590.1	1
PDK_30s680571g006	AT5G39785.2	1
PDK_30s680581g003	AT3G04340.1	1
PDK_30s680581g004	AT3G04340.1	1
PDK_30s680691g004	AT5G05270.1	1
PDK_30s680861g001	AT4G16760.1	1
PDK_30s680861g002	AT1G02050.1	1
PDK_30s680871g006	AT4G11150.1	1
PDK_30s680871g007	AT5G53340.1	1
PDK_30s680921g003	AT2G44950.1	1
PDK_30s680921g004	AT2G44950.1	1
PDK_30s680991g001	AT3G07940.1	1
PDK_30s680991g003	AT3G54480.1	1
PDK_30s680991g004	AT3G54500.3	1
PDK_30s681001g001	AT5G14580.1	1
PDK_30s681021g001	AT1G11910.1	1
PDK_30s681021g003	AT1G53520.1	1
PDK_30s681041g003	AT3G02570.1	1
PDK_30s681141g002	AT4G28610.1	1
PDK_30s681141g008	AT5G46050.1	1
PDK_30s681351g001	AT1G29690.1	1
PDK_30s681351g002	AT5G46030.1	1
PDK_30s681451g003	AT1G58250.2	1
PDK_30s681491g005	AT1G62280.1	1
PDK_30s681841g001	AT4G16835.1	1
PDK_30s681981g003	AT3G25660.1	1
PDK_30s682001g001	AT4G10850.1	1
PDK_30s682091g002	AT3G06350.1	1
PDK_30s682631g001	AT2G25280.1	1
PDK_30s682631g002	AT1G15750.1	1
PDK_30s682631g004	AT5G20350.1	1
PDK_30s682691g004	AT4G14050.1	1
PDK_30s682811g001	AT4G38120.1	1
PDK_30s683321g001	AT3G45080.1	1
PDK_30s683351g007	AT2G29970.1	1
PDK_30s683351g011	AT5G05600.1	1
PDK_30s683351g016	AT3G47300.1	1
PDK_30s683351g017	AT4G04770.1	1
PDK_30s683351g019	AT3G47340.1	1
PDK_30s683391g002	AT2G36830.1	1
PDK_30s683401g008	AT2G33220.1	1
PDK_30s683611g001	AT4G00060.1	1
PDK_30s683631g008	AT1G04340.1	1
PDK_30s683631g009	AT2G31260.1	1
PDK_30s683731g004	AT3G26340.1	1
PDK_30s683901g004	AT2G20190.1	1
PDK_30s684021g001	AT4G13050.1	1
PDK_30s684021g004	AT3G25070.1	1
PDK_30s684071g002	AT1G15950.1	1
PDK_30s684151g001	AT1G67120.1	1
PDK_30s684281g003	AT2G27285.1	1
PDK_30s684381g001	AT5G54590.2	1
PDK_30s684391g001	AT3G48310.1	1
PDK_30s684721g003	AT5G16370.1	1
PDK_30s684781g001	AT1G13950.1	1
PDK_30s684931g001	AT4G11800.1	1
PDK_30s684931g002	AT4G23000.1	1
PDK_30s685001g002	AT5G05340.1	1
PDK_30s685231g001	AT4G11610.1	1
PDK_30s685361g001	AT5G07050.1	1
PDK_30s685741g001	AT5G26680.1	1
PDK_30s686021g001	AT5G35450.1	1
PDK_30s686051g004	AT3G15290.1	1
PDK_30s686291g002	AT1G06710.1	1
PDK_30s686421g002	AT1G59650.1	1
PDK_30s686541g001	AT2G17290.1	1
PDK_30s686621g001	AT3G51240.1	1
PDK_30s686681g001	AT1G65430.1	1
PDK_30s686681g006	AT2G36950.1	1
PDK_30s686741g001	AT1G62310.1	1
PDK_30s686791g001	AT2G36810.1	1
PDK_30s686791g003	AT2G36810.1	1
PDK_30s686842g001	AT3G14172.1	1
PDK_30s686842g004	AT2G38640.1	1
PDK_30s686961g001	AT1G55230.1	1
PDK_30s687021g001	AT4G00800.1	1
PDK_30s687021g002	AT4G00800.1	1
PDK_30s687021g003	AT4G00800.1	1
PDK_30s687161g001	NA	1
PDK_30s687161g004	AT3G19340.1	1
PDK_30s687161g007	AT5G51040.3	1
PDK_30s687161g008	AT3G07200.1	1
PDK_30s687171g002	AT5G66960.1	1
PDK_30s687171g004	AT2G15890.1	1
PDK_30s687171g008	AT3G50430.1	1
PDK_30s687271g001	AT2G20680.1	1
PDK_30s687281g002	AT2G26150.1	1
PDK_30s687431g002	AT1G15110.2	1
PDK_30s687611g006	AT1G57770.1	1
PDK_30s687751g001	AT5G35200.1	1
PDK_30s687971g002	AT2G48140.1	1
PDK_30s687971g003	AT3G22600.1	1
PDK_30s687971g004	AT3G22600.1	1
PDK_30s687971g006	AT3G22600.1	1
PDK_30s687971g007	AT3G22590.1	1
PDK_30s688281g001	AT4G34555.1	1
PDK_30s688461g008	AT5G15860.1	1
PDK_30s688521g001	AT2G14720.1	1
PDK_30s688611g005	AT4G38810.2	1
PDK_30s688651g004	AT1G02660.1	1
PDK_30s688901g002	AT2G41430.1	1
PDK_30s689051g002	AT5G53050.2	1
PDK_30s689191g002	AT5G52820.1	1
PDK_30s689231g003	AT1G26690.1	1
PDK_30s689411g003	AT5G15400.1	1
PDK_30s689691g004	AT2G44310.1	1
PDK_30s689691g005	AT4G22360.1	1
PDK_30s689731g002	AT3G26310.1	1
PDK_30s689731g004	AT1G75250.1	1
PDK_30s690091g001	AT5G47740.2	1
PDK_30s690101g003	AT4G18380.1	1
PDK_30s690341g002	AT2G31410.1	1
PDK_30s690351g001	AT5G45410.1	1
PDK_30s690351g002	AT4G19140.1	1
PDK_30s690381g001	AT5G66810.1	1
PDK_30s690511g004	AT5G07990.1	1
PDK_30s690561g004	AT4G34830.1	1
PDK_30s690561g005	AT4G34830.1	1
PDK_30s691281g002	AT3G13870.1	1
PDK_30s691331g001	AT1G50680.1	1
PDK_30s691541g003	AT1G73875.1	1
PDK_30s691541g004	AT1G68580.2	1
PDK_30s691551g002	AT2G38580.1	1
PDK_30s692011g001	AT1G02860.1	1
PDK_30s692071g001	AT5G51340.1	1
PDK_30s692171g001	AT1G60500.1	1
PDK_30s692321g005	AT4G03390.1	1
PDK_30s692431g002	AT2G35630.1	1
PDK_30s692461g001	AT3G01150.1	1
PDK_30s692531g007	AT5G02230.1	1
PDK_30s692531g012	AT1G07540.1	1
PDK_30s692551g001	AT1G59960.1	1
PDK_30s692551g003	AT1G14670.1	1
PDK_30s692561g001	AT4G14830.1	1
PDK_30s692591g001	AT3G13460.1	1
PDK_30s692591g002	AT3G13460.1	1
PDK_30s692601g003	AT5G13000.1	1
PDK_30s692601g004	AT2G44360.1	1
PDK_30s692801g001	AT1G49340.2	1
PDK_30s692801g007	AT5G38470.1	1
PDK_30s692801g009	AT3G02520.1	1
PDK_30s692841g002	AT4G05180.1	1
PDK_30s693071g003	AT1G09780.1	1
PDK_30s693101g001	AT2G40770.1	1
PDK_30s693101g002	AT5G58320.2	1
PDK_30s693111g002	AT4G28190.2	1
PDK_30s693201g001	AT5G56750.1	1
PDK_30s693281g001	AT1G15690.1	1
PDK_30s693381g003	AT3G19895.1	1
PDK_30s693381g004	AT5G54680.1	1
PDK_30s693381g007	AT5G05010.1	1
PDK_30s693401g001	AT4G39730.1	1
PDK_30s693491g001	AT1G28710.1	1
PDK_30s693491g004	AT4G17615.1	1
PDK_30s693711g001	AT5G16910.1	1
PDK_30s693711g002	AT3G03050.1	1
PDK_30s693791g004	AT5G58375.1	1
PDK_30s693951g001	AT1G78420.1	1
PDK_30s693951g002	AT2G34560.2	1
PDK_30s693951g003	AT2G34560.2	1
PDK_30s694061g004	AT3G08020.1	1
PDK_30s694061g005	AT2G41840.1	1
PDK_30s694061g006	AT5G19855.1	1
PDK_30s694081g002	AT3G24320.1	1
PDK_30s694081g003	AT3G24320.1	1
PDK_30s694081g004	AT3G24320.1	1
PDK_30s694151g001	AT4G16600.1	1
PDK_30s694271g001	AT1G12360.1	1
PDK_30s694411g001	AT3G27260.1	1
PDK_30s694411g004	AT5G44800.1	1
PDK_30s694411g005	AT5G44800.1	1
PDK_30s694411g006	AT4G19950.1	1
PDK_30s694491g001	AT3G12920.1	1
PDK_30s694521g002	AT3G01580.1	1
PDK_30s694521g005	AT4G11650.1	1
PDK_30s694571g003	AT4G27640.1	1
PDK_30s694572g002	AT1G29800.1	1
PDK_30s694781g001	AT1G11910.1	1
PDK_30s694821g004	AT3G50370.1	1
PDK_30s694891g004	NA	1
PDK_30s694891g005	AT3G29290.1	1
PDK_30s695191g001	AT1G67070.1	1
PDK_30s695281g001	AT3G48430.1	1
PDK_30s695331g002	AT5G17250.1	1
PDK_30s695361g001	AT4G02070.1	1
PDK_30s695361g002	AT4G02070.1	1
PDK_30s695501g001	AT4G16580.1	1
PDK_30s695511g002	AT2G21620.2	1
PDK_30s695601g004	AT4G28530.1	1
PDK_30s695661g001	AT2G39260.1	1
PDK_30s696041g001	AT4G25650.2	1
PDK_30s696051g001	AT5G45920.1	1
PDK_30s696221g002	AT3G29320.1	1
PDK_30s696361g006	AT4G33905.1	1
PDK_30s696371g001	AT4G36860.1	1
PDK_30s696501g001	AT2G45720.1	1
PDK_30s696561g001	AT4G36810.1	1
PDK_30s696561g002	AT3G18524.1	1
PDK_30s696691g003	AT1G75760.1	1
PDK_30s696771g006	AT1G71220.2	1
PDK_30s696851g003	AT3G45750.1	1
PDK_30s696851g006	AT2G29650.1	1
PDK_30s696851g007	AT1G63700.1	1
PDK_30s697041g001	AT1G29195.1	1
PDK_30s697041g003	NA	1
PDK_30s697081g002	AT1G10630.1	1
PDK_30s697301g007	AT5G04430.2	1
PDK_30s697301g010	AT5G04410.1	1
PDK_30s697303g001	AT5G16150.1	1
PDK_30s697591g001	AT5G67030.1	1
PDK_30s697591g002	AT2G36270.1	1
PDK_30s697621g001	AT1G71900.1	1
PDK_30s697981g002	AT5G26570.1	1
PDK_30s697991g001	AT4G21530.1	1
PDK_30s698341g002	AT1G44770.1	1
PDK_30s698341g005	AT1G15200.3	1
PDK_30s698801g002	AT5G17770.1	1
PDK_30s698861g008	AT1G79280.2	1
PDK_30s699001g003	AT5G45030.1	1
PDK_30s699271g003	AT3G55270.1	1
PDK_30s699271g013	AT2G28710.1	1
PDK_30s699271g014	AT3G09800.1	1
PDK_30s699271g015	AT2G28710.1	1
PDK_30s699351g003	AT5G63030.1	1
PDK_30s699461g002	AT3G14980.1	1
PDK_30s699641g001	AT1G75330.1	1
PDK_30s700121g003	AT1G77710.1	1
PDK_30s700241g003	AT4G14110.1	1
PDK_30s700241g004	NA	1
PDK_30s700241g005	AT1G28490.1	1
PDK_30s700251g001	AT1G07390.3	1
PDK_30s700291g001	AT3G13750.1	1
PDK_30s700311g001	AT5G24010.1	1
PDK_30s700322g006	AT3G04060.1	1
PDK_30s700322g007	AT5G18270.1	1
PDK_30s700382g001	AT5G47920.1	1
PDK_30s700461g002	AT1G15750.1	1
PDK_30s700591g001	NA	1
PDK_30s700641g006	AT5G24320.2	1
PDK_30s700731g004	AT5G17920.1	1
PDK_30s700871g001	AT3G60640.1	1
PDK_30s700961g004	AT5G41150.1	1
PDK_30s700961g006	AT5G04770.1	1
PDK_30s700961g010	AT4G17610.1	1
PDK_30s701331g001	AT5G19140.1	1
PDK_30s701391g004	AT5G16680.1	1
PDK_30s701551g003	AT5G49740.1	1
PDK_30s701761g001	AT1G10360.1	1
PDK_30s701911g001	AT3G46970.1	1
PDK_30s701971g001	AT2G31750.1	1
PDK_30s701981g002	AT1G79940.1	1
PDK_30s702041g005	AT5G23395.1	1
PDK_30s702051g002	AT1G15740.1	1
PDK_30s702241g003	AT1G02850.4	1
PDK_30s702241g004	AT1G02850.4	1
PDK_30s702361g002	AT1G53840.1	1
PDK_30s702551g001	AT5G19420.2	1
PDK_30s702551g002	AT3G54460.1	1
PDK_30s702681g001	AT5G66120.2	1
PDK_30s702691g014	AT1G67690.1	1
PDK_30s702691g020	AT4G20520.1	1
PDK_30s702691g024	AT1G13195.1	1
PDK_30s702691g026	AT2G36460.1	1
PDK_30s702711g001	NA	1
PDK_30s702811g004	AT5G25590.1	1
PDK_30s702861g001	AT1G76980.1	1
PDK_30s703141g001	AT2G28190.1	1
PDK_30s703171g005	AT3G21320.1	1
PDK_30s703271g002	AT1G13990.3	1
PDK_30s703273g001	AT1G13990.3	1
PDK_30s703451g007	AT4G15440.1	1
PDK_30s703451g010	AT3G20440.2	1
PDK_30s703621g001	AT1G21630.2	1
PDK_30s703691g001	AT1G10010.1	1
PDK_30s703731g004	AT1G54220.1	1
PDK_30s703811g001	AT2G36290.1	1
PDK_30s703811g003	AT4G31880.1	1
PDK_30s703871g004	AT5G58560.1	1
PDK_30s703871g006	AT3G51780.1	1
PDK_30s703891g001	AT3G05540.1	1
PDK_30s703891g002	AT2G47710.1	1
PDK_30s703961g001	AT3G08860.1	1
PDK_30s704221g001	AT1G51980.1	1
PDK_30s704661g008	AT2G40400.1	1
PDK_30s704661g010	AT5G37055.1	1
PDK_30s704661g011	AT5G05390.1	1
PDK_30s704981g001	AT5G06720.1	1
PDK_30s704981g003	AT5G60550.1	1
PDK_30s704981g004	AT2G41970.1	1
PDK_30s705041g002	NA	1
PDK_30s705171g003	AT3G06720.1	1
PDK_30s705171g006	NA	1
PDK_30s705171g007	NA	1
PDK_30s705171g008	NA	1
PDK_30s705311g001	AT2G36250.1	1
PDK_30s705371g005	AT5G49690.1	1
PDK_30s705461g001	AT1G63680.1	1
PDK_30s705671g001	AT5G56730.1	1
PDK_30s705731g001	AT5G48960.1	1
PDK_30s705771g002	AT2G01830.2	1
PDK_30s705771g003	AT1G14740.1	1
PDK_30s705781g002	AT5G18570.1	1
PDK_30s705781g003	AT5G18570.1	1
PDK_30s705791g003	AT1G17580.1	1
[truncated: 2,285 more rows]
